# Supplementary material for: Recovery of Lutacidiplasmatales archaeal order genomes suggests convergent evolution in Thermoplasmatota
Source: Nat Commun. 2022 Jul 15;13:4110. doi: 10.1038/s41467-022-31847-7 (PMC9287336; doi:10.1038/s41467-022-31847-7)
Supplement: Supplementary file 4 — Supplementary Data 1-26 [file 41467_2022_31847_MOESM4_ESM.xlsx]

## Sheet: Contents
File name	Description
Supplementary Data 1	Soil characteristics of the eleven sampled soils
Supplementary Data 2	Genome descriptions
Supplementary Data 3	Pairwise comparison of average amino acid identity of Lutacidiplasmatales genomes
Supplementary Data 4	Pairwise comparison of 16S rRNA gene similarity of Lutacidiplasmatales genomes
Supplementary Data 5	Lutacidiplasmatales genomes as type material for reclassification
Supplementary Data 6	BLASTn comparsion of AcS3-62 16S rRNA gene against the non-redundundant database (June 2020)
Supplementary Data 7	Presence of Lutacidiplasmataceae and Lutacidiplasma in >150,000 16S rRNA libraries
Supplementary Data 8	Key pathways in Thermoplasmatota genomes and ancestral reconstructions
Supplementary Data 9	Comparison of Lutacidiplasmatales oxidative phosphorylation loci to other Thermoplasmatota
Supplementary Data 10	Carbohydrate active enzymes (CAZymes) of the Thermoplasmatota
Supplementary Data 11	Secreted peptidases of the Thermoplasmatota
Supplementary Data 12	Comparing different species tree estimations using constrained trees
Supplementary Data 13	Quantified mechanisms of gene content change
Supplementary Data 14	arCOG annotations of gene family origination hot spots in LCA of Lutacidiplasmatales and Poseidoniales
Supplementary Data 15	GenBank accessions of phylogenetically diverse reference genomes
Supplementary Data 16	Comparing different gene tree estimations using constrained trees
Supplementary Data 17	Reconciliation statistics of cydA gene family
Supplementary Data 18	Reconciliation statistics of arcA gene family
Supplementary Data 19	Metagenome sample sequence information
Referenced in Supplementary information
Supplementary Data 20	Marker gene information for expanded taxa sampling ML trees
Supplementary Data 21	Probable origination branches of 4,255 gene families
Supplementary Data 22	Reconciliation statistics of ctaB gene family
Supplementary Data 23	Progressive K number gains and losses in the evolution from Thermoplasmatota LCA to Lutacidiplasmatales LCA
Supplementary Data 24	Best hit taxonomy of originating gene families.
Supplementary Data 25	Duplication and loss of gene families originating in Lutacidiplasmatales in comparison to ancestral gene families
Supplementary Data 26	Phylogenomic tree data

## Sheet: Data 1
Supplementary Data 1. Soil characteristics of the eleven sampled soils
Soil ID	Location name	Grid reference (easting, northing)	Latitude, Longitude	Soil pH	Soil type	Depth (cm)	Environment source	Ecosystem	Moisture content (%)
AcS1	Fersit	240 000, 780 000	56.88369, -4.627566	4.2	Humus-iron podzols	0-15	Surface soil	Pine forest	27
AcS2	Lower Dell	299 995, 820 004	57.25973, -3.659484	3.8	Humus-iron podzols (notably sandy)	0-15	Surface soil	Pine forest	25
AcS3	Pitcaple	372 677, 825 659	57.32066, -2.455319	3.9	Humus-iron podzols	0-15	Surface soil	Pine forest	41
AcS4	Dochfour	259 935, 839 930	57.42805, -4.334375	4.9	Humus-iron podzols	0-15	Surface soil	Birch forest	22
AcS5	Drumguish	280 029, 800 014	57.07546, -3.980641	3.66	Humus-iron podzols	0-15	Surface soil	Pine forest	39
SubAcS9	Corsemaul	339 883, 840 085	57.44707, -3.003299	4.89	Peaty gleyed podzols	45-60	Subsurface soil	Peaty gley	21
AcS10	Hill of Phones	320 003, 839 991	57.44316, -3.334412	3.88	Noncalcareous gley	0-15	Surface soil	Pine forest	35
SubAcS10	Hill of Phones	320 003, 839 991	57.44316, -3.334412	4.6	Noncalcareous gley	30-45	Subsurface soil	Pine forest	31
AcS11	Inchnacape	320 000, 820 000	57.26364, -3.327963	3.99	Humus-iron podzols	0-15	Surface soil	Pine forest	53
SubAcS11	Inchnacape	320 000, 820 000	57.26364, -3.327963	3.9	Humus-iron podzols	30-45	Subsurface soil	Pine forest	29
AcS13	Keig	359 993, 820 009	57.26897, -2.664996	4.33	Humus-iron podzols	0-15	Surface soil	Pine forest	33
SubAcS13	Keig	359 993, 820 009	57.26897, -2.664996	4.57	Humus-iron podzols	30-45	Subsurface soil	Pine forest	9
AcS14	Duack Beck marsh	299 877, 819 845	57.25973, -3.659485	5.19	Humus-iron podzols	0-15	Surface soil	Marsh	57
SubAcS14	Duack Beck marsh	299 877, 819 845	57.25973, -3.659485	5.61	Humus-iron podzols	30-45	Subsurface soil	Marsh	31
SubAcS15	Glensaugh	366 830, 778 458	56.89628, -2.546123	5	Peaty gleyed podzols	45-60	Subsurface soil	Grassland	52
To find the grid references, please use this link: https://gridreferencefinder.com/

## Sheet: Data 2
Supplementary Data 2. Genome descriptions
Short name	Full name	Classification order	Phylogenetic position (all genomes)	Phylogenetic position (high quality genomes)	Completeness	Contamination	GTDB Taxonomy	RED score	Abundance (adjusted)	Optimal Growth Temperature (tome)	GC% (quast)	Genome coverage	Genome size (bp)	Adjusted genome size (bp)	# Contigs	tRNAs (total)	tRNAs (# aa encoded)	# CDS	Adjusted CDS#	Proteome Novelty (vs arCOG)	Proteome Novelty (vs KEGG)	Genome (SAG, MAG, culture)	Environment source (Soil, Marine, Host, Hot spring, Bioreactor, Acid streamer, Sediment, Other)	Genbank ID	Environmental details	Temperature (optimal or in situ)	Temperature range for growth	pH (optimal or in situ)	pH range for growth	publication doi number	GTDB species representative
Archaeoglobus-fulgidus-DSM4304	Archaeoglobus fulgidus DSM4304	Archaeoglobales	1	1	100	0	d__Archaea;p__Halobacteriota;c__Archaeoglobi;o__Archaeoglobales;f__Archaeoglobaceae;g__Archaeoglobus;s__Archaeoglobus fulgidus	ND	ND	79.89	48.58	ND	2178400	2178400	1	46	20	2509	2509	11.1598	48.8845	Isolate	Hot spring	GCA_000194625.1	walls of active "black smokers" at the Mid-Atlantic Ridge (depth 3500 meters)	75 - 80	65 - 85	7	6.5 - 8.0	10.1128/mSystems.00795-19	no
Archaeoglobus-veneficus-SNP6	Archaeoglobus veneficus SNP6	Archaeoglobales	2	2	99.35	0	d__Archaea;p__Halobacteriota;c__Archaeoglobi;o__Archaeoglobales;f__Archaeoglobaceae;g__Archaeoglobus_C;s__Archaeoglobus_C veneficus	ND	ND	76.18	47.05	ND	1901943	1.91439e+06	1	47	20	2145	2159.03	10.1632	47.9031	Isolate	Hot spring	GCA_000008665.1	n/a	n/a	n/a	n/a	n/a	10.1128/mSystems.00795-19	no
Ferroglobus-placidus-DSM10642	Ferroglobus placidus DSM10642	Archaeoglobales	3	3	100	0	d__Archaea;p__Halobacteriota;c__Archaeoglobi;o__Archaeoglobales;f__Archaeoglobaceae;g__Ferroglobus;s__Ferroglobus placidus	ND	ND	84.1	44.14	ND	2196266	2196266	1	49	20	2581	2581	11.1972	50.678	Isolate	Hot spring	GCA_000025505.1	Hallow submarine hydrothermal system at Vulcano Italy	85	65 - 95	7	6.5 - 8.5	10.4056/sigs.2225018	no
Geoglobus-ahangari-234	Geoglobus ahangari 234	Archaeoglobales	4	4	100	0	d__Archaea;p__Halobacteriota;c__Archaeoglobi;o__Archaeoglobales;f__Archaeoglobaceae;g__Geoglobus;s__Geoglobus ahangari	ND	ND	84.12	53.11	ND	1770093	1770093	1	47	20	2028	2028	17.7515	44.8004	Isolate	Hot spring	GCA_001006045.1	Guaymas Basin hydrothermal system at a depth of 2000 m	88	65 - 90	7	5.0 - 7.6	10.1099/00207713-52-3-719	no
JdFR-45	Aciduliprofundum archaeon JdFR-45	Acidiprofundales	5	5	91.61	1.61	d__Archaea;p__Thermoplasmatota;c__Thermoplasmata;o__Aciduliprofundales;f__JdFR-45;g__JdFR-45;s__JdFR-45 sp002011395	ND	ND	74.33	57.59	ND	1249758	1.36422e+06	161	37	18	1316	1436.52	42.4772	52.2036	MAG	Sediment	GCA_002011395.1	basaltic crustal fluids	n/a	n/a	n/a	n/a	10.1038/sdata.2017.38	yes
MAR08-339	Aciduliprofundum archaeon MAR08-339	Acidiprofundales	6	6	100	0	d__Archaea;p__Thermoplasmatota;c__Thermoplasmata;o__Aciduliprofundales;f__Aciduliprofundaceae;g__Aciduliprofundum;s__Aciduliprofundum sp000327505	ND	ND	71.79	44.13	ND	1437090	1437090	1	46	20	1527	1527	6.94172	45.1571	Isolate	Hot spring	GCA_000327505	n/a	70	n/a	n/a	n/a	10.1038/sdata.2017.37	yes
T469	Aciduliprofundum boonei T469	Acidiprofundales	7	7	100	0	d__Archaea;p__Thermoplasmatota;c__Thermoplasmata;o__Aciduliprofundales;f__Aciduliprofundaceae;g__Aciduliprofundum;s__Aciduliprofundum boonei	ND	ND	71.82	39.16	ND	1486778	1486778	1	46	20	1551	1551	6.3185	45.683	Isolate	Hot spring	GCA_000025665	Hydrothermally heated black smoker wall at the TAG site at the Mid Atlantic Ridge depth 3650m	70	55 - 75	4.5	3.3 - 5.8	10.1038/nature04921	yes
ARK-15	Thermoplasmatota archaeon ARK-15	Acidiprofundales	8	8	98.39	2.42	d__Archaea;p__Thermoplasmatota;c__Thermoplasmata;o__ARK-15;f__ARK-15;g__ARK-15;s__ARK-15 sp002878135	ND	ND	67.87	41.01	ND	1366358	1.38872e+06	181	42	18	1423	1446.29	34.4343	43.3684	MAG	Hot spring	GCA_002878135.1	hot spring	32-99	n/a	3.7-7.0	n/a	n/a	yes
I-plasma	Thermoplasmatales archaeon I-plasma	Thermoplasmatales	9	9	97.13	0.81	d__Archaea;p__Thermoplasmatota;c__Thermoplasmata;o__Thermoplasmatales;f__GCA-001856825;g__GCA-001856825;s__GCA-001856825 sp001856825	ND	ND	48.02	44.3	ND	1687956	1.73783e+06	6	46	20	1743	1794.5	44.6931	53.1232	MAG	Acid streamer	GCA_001856825.1	slime streamers and attached to pyrite surfaces at a sulfide ore body	39	n/a	1.5	n/a	10.1186/gb-2009-10-8-r85	yes
DSM9789	Picrophilus oshimae DSM 9789	Thermoplasmatales	10	10	99.59	0	d__Archaea;p__Thermoplasmatota;c__Thermoplasmata;o__Thermoplasmatales;f__Thermoplasmataceae;g__Picrophilus;s__Picrophilus oshimae	ND	ND	54.17	35.98	ND	1534155	1.54047e+06	6	46	20	1579	1585.5	8.67638	45.1674	Isolate	Soil	GCA_900176435	a dry, hot soil (obviously a dried small solfataric field) in the vicinity of Kawayu	60	45 - 65	0.7	< 3.5	10.1128/jb.177.24.7050-7059.1995	yes
VT	Methanomethylophilus archaeon UBA78	Thermoplasmatales	11	11	98.37	4.88	d__Archaea;p__Thermoplasmatota;c__Thermoplasmata;o__Thermoplasmatales;f__Thermoplasmataceae;g__Acidiplasma;s__Acidiplasma aeolicum	ND	ND	53.54	33.98	ND	1778901	1.80838e+06	296	46	20	1805	1834.91	23.4349	50.2212	MAG	Bioreactor	GCA_002503545.1	closed biodigester	n/a	n/a	n/a	n/a	10.1038/s41564-017-0012-7	yes
UBA567	Ferroplasmaceae archaeon UBA567	Thermoplasmatales	12	12	89.07	1.63	d__Archaea;p__Thermoplasmatota;c__Thermoplasmata;o__Thermoplasmatales;f__Thermoplasmataceae;g__Ferroplasma;s__Ferroplasma sp002505185	ND	ND	47.6	37.08	ND	1504329	1.68893e+06	145	15	15	1614	1812.06	23.1103	52.9084	MAG	Acid streamer	GCA_002505185.1	USA Richmond Mine C75 location	n/a	n/a	n/a	n/a	10.1038/s41564-017-0012-7	yes
Fac-Y	Ferroplasma acidiphilum Fac-Y	Thermoplasmatales	13	13	98.47	0	d__Archaea;p__Thermoplasmatota;c__Thermoplasmata;o__Thermoplasmatales;f__Thermoplasmataceae;g__Ferroplasma;s__Ferroplasma acidiphilum	ND	ND	46.35	36.49	ND	1826943	1.85533e+06	1	46	20	1816	1844.22	10.4075	49.5877	Isolate	Bioreactor	GCA_002078355	bioleaching pilot plant	35	15 - 45	1.7	1.3 - 2.2	10.1099/00207713-50-3-997	yes
fer1	Ferroplasma acidarmanus fer1	Thermoplasmatales	14	14	98.74	0.81	d__Archaea;p__Thermoplasmatota;c__Thermoplasmata;o__Thermoplasmatales;f__Thermoplasmataceae;g__Ferroplasma;s__Ferroplasma acidarmanus	ND	ND	45.85	36.47	ND	1935211	1.95991e+06	1	46	20	1943	1967.79	9.26402	51.0791	Isolate	Acid streamer	GCA_000152265	isolated from slime streamers and attached to pyrite surfaces at a sulfide ore body	42	n/a	1.2	0 - 2.5	10.1073/pnas.0604851104	yes
GSS1	Thermoplasma volcanium GSS1	Thermoplasmatales	15	15	97.97	0	d__Archaea;p__Thermoplasmatota;c__Thermoplasmata;o__Thermoplasmatales;f__Thermoplasmataceae;g__Thermoplasma;s__Thermoplasma volcanium	ND	ND	60.59	39.92	ND	1584804	1.61764e+06	1	46	20	1634	1667.86	12.9743	48.1051	Isolate	Hot spring	GCA_000011185	acidic hydrothermal vents	60	33 - 67	2	1.0 - 4.0	10.1073/pnas.97.26.14257	yes
DSM1728	Thermoplasma acidophilum DSM 1728	Thermoplasmatales	16	16	97.52	0	d__Archaea;p__Thermoplasmatota;c__Thermoplasmata;o__Thermoplasmatales;f__Thermoplasmataceae;g__Thermoplasma;s__Thermoplasma acidophilum	ND	ND	55.92	45.99	ND	1564906	1.6047e+06	1	46	20	1566	1605.82	9.45083	46.7516	Isolate	Other	GCA_000195915	self-heating coal refuse piles	59	45 - 62	2	0.96 - 3.5	10.1038/35035069	yes
Kam2015	Thermoplasma archaeon Kam2015	Thermoplasmatales	17	17	99.55	0	d__Archaea;p__Thermoplasmatota;c__Thermoplasmata;o__Thermoplasmatales;f__Thermoplasmataceae;g__Thermoplasma;s__Thermoplasma sp003205235	ND	ND	55.82	43.97	ND	1786862	1.79494e+06	63	46	20	1782	1790.06	19.8653	50.7848	Isolate	Soil	GCA_003205235	Mud from Oil Field, Central Thermal Field	n/a	n/a	n/a	n/a	n/a	yes
JCM13583	Thermogymnomonas acidicola JCM 13583	Thermoplasmatales	18	18	79.61	0.81	d__Archaea;p__Thermoplasmatota;c__Thermoplasmata;o__Thermoplasmatales;f__Thermoplasmataceae;g__Thermogymnomonas;s__Thermogymnomonas acidicola	ND	ND	56.58	56.43	ND	1742379	2.18864e+06	27	45	19	3226	4052.25	56.1066	55.2216	Isolate	Soil	GCA_001316105.1	solfataric field	60	38 - 68	3	1.8 - 4.0	10.1099/ijs.0.65203-0	yes
UBA582	Thermoplasmatales archaeon UBA582	Thermoplasmatales	19	-	63.79	0.81	d__Archaea;p__Thermoplasmatota;c__Thermoplasmata;o__Thermoplasmatales;f__Thermoplasmataceae;g__UBA582;s__UBA582 sp002502705	ND	ND	40.22	41.26	ND	1476923	2.31529e+06	169	46	8	1704	2671.27	48.3568	57.6878	MAG	Acid streamer	GCA_002502705.1	USA Richmond Mine C75 location	n/a	n/a	n/a	n/a	10.1038/s41564-017-0012-7	yes
E-plasma	Thermoplasmatales archaeon E-plasma	Thermoplasmatales	20	19	94.72	0	d__Archaea;p__Thermoplasmatota;c__Thermoplasmata;o__Thermoplasmatales;f__Thermoplasmataceae;g__GCA-000496135;s__GCA-000496135 sp000496135	ND	ND	39.83	34.47	ND	1660504	1.75307e+06	8	47	20	1700	1794.76	41.1176	52.6471	MAG	Acid streamer	GCA_000496135.1	slime streamers and attached to pyrite surfaces at a sulfide ore body	39	n/a	1.5	n/a	10.1186/gb-2009-10-8-r85	yes
JCM30642	Cuniculiplasma divulgatum JCM30642	Thermoplasmatales	21	20	96.33	0	d__Archaea;p__Thermoplasmatota;c__Thermoplasmata;o__Thermoplasmatales;f__Thermoplasmataceae;g__Cuniculiplasma;s__Cuniculiplasma divulgatum	ND	ND	41.39	37.3	ND	1938699	2.01256e+06	1	46	20	1952	2026.37	42.0082	54.4012	Isolate	Acid streamer	GCA_900083515.1	acidic streamer	40	n/a	1.0 - 1.2	0.5 - 4	10.1099/ijsem.0.000725	yes
B-DKE	Thermoplasmatales archaeon B_DKE	Thermoplasmatales	22	21	98.61	0	d__Archaea;p__Thermoplasmatota;c__Thermoplasmata;o__Thermoplasmatales;f__Thermoplasmataceae;g__B-DKE;s__B-DKE sp002204705	ND	ND	41.51	60.48	ND	1905249	1.93211e+06	31	47	20	2018	2046.45	39.9405	54.0099	Enrichment	Other	GCA_002204705.1	snottite from former pyrite mine	n/a	n/a	n/a	n/a	10.1038/s41598-017-03315-6	yes
CSIRO1	Thermoplasmatales archaeon CSIRO1	Thermoplasmatales	23	22	97.94	0	d__Archaea;p__Thermoplasmatota;c__Thermoplasmata;o__Thermoplasmatales;f__Thermoplasmataceae;g__GCA-965745;s__GCA-965745 sp000965745	ND	ND	43.32	46.42	ND	2226687	2.27352e+06	1	46	20	2284	2332.04	40.1926	54.3307	MAG	Soil	GCA_000965745.1	Farmland	n/a	n/a	n/a	n/a	n/a	yes
UBA447	Thermoplasmatales archaeon UBA447	Thermoplasmatales	24	23	96.46	0.81	d__Archaea;p__Thermoplasmatota;c__Thermoplasmata;o__Thermoplasmatales;f__Thermoplasmataceae;g__UBA447;s__UBA447 sp002503205	ND	ND	41.04	42.64	ND	1727726	1.79113e+06	76	41	19	1773	1838.07	38.7479	54.7042	MAG	Acid streamer	GCA_002503205.1	USA Richmond Mine C75 location	n/a	n/a	n/a	n/a	10.1038/s41564-017-0012-7	yes
UBA509	Thermoplasmatales archaeon UBA509	Thermoplasmatales	25	24	98.79	0	d__Archaea;p__Thermoplasmatota;c__Thermoplasmata;o__Thermoplasmatales;f__Thermoplasmataceae;g__UBA509;s__UBA509 sp002498845	ND	ND	42.51	46.48	ND	1811892	1.83408e+06	65	40	20	1894	1917.2	35.7445	54.1139	MAG	Acid streamer	GCA_002498845.1	USA Richmond Mine C75 location	n/a	n/a	n/a	n/a	10.1038/s41564-017-0012-7	yes
ex4484-36	Thermoplasmata archaeon ex4484_36	NA	26	-	53.88	0.06	d__Archaea;p__Thermoplasmatota;c__EX4484-6;o__EX4484-6;f__EX4484-36;g__EX4484-36;s__EX4484-36 sp002254765	ND	ND	65.19	54.25	ND	1023425	1.89945e+06	111	21	14	1048	1945.06	59.8282	55.5344	MAG	Hot spring	GCA_002254765.1	deep-sea hydrothermal vent sediments from dive 4484	n/a	n/a	n/a	n/a	10.1186/s40168-017-0322-2	yes
ex4484-6	Thermoplasmata archaeon ex4484_6	NA	27	-	68.48	2.4	d__Archaea;p__Thermoplasmatota;c__EX4484-6;o__EX4484-6;f__EX4484-6;g__EX4484-6;s__EX4484-6 sp002254385	ND	ND	39.02	53.84	ND	1825537	2.6658e+06	140	16	13	1524	2225.47	61.811	58.727	MAG	Hot spring	GCA_002254385.1	deep-sea hydrothermal vent sediments from dive 4484	n/a	n/a	n/a	n/a	10.1186/s40168-017-0322-2	yes
JdFR-43	Thermoplasmatota archaeon JdFR-43	NA	28	25	78.48	0	d__Archaea;p__Thermoplasmatota;c__E2;o__UBA202;f__JdFR-43;g__JdFR-43;s__JdFR-43 sp002011355	ND	ND	66.77	37.88	ND	1230939	1.56847e+06	219	32	17	1204	1534.15	48.7542	54.1528	MAG	Hot spring	GCA_002011355.1	basaltic crustal fluids	n/a	n/a	n/a	n/a	10.1038/sdata.2017.37	yes
HGW-Thermoplasmata-1	Thermoplasmatota archaeon HGW-Thermoplasmata-1	NA	29	26	93.8	3.2	d__Archaea;p__Thermoplasmatota;c__E2;o__UBA9212;f__GCA-002838935;g__GCA-002838935;s__GCA-002838935 sp002838935	ND	ND	35.26	53.69	ND	1445368	1.5409e+06	145	42	19	1329	1416.84	49.2852	49.5489	MAG	Other	GCA_002838935.1	ground water	14 - 18		brackish and of circumneutral pH		10.1038/ismej.2017.39	yes
M9B2D	Thermoprofundales archaeon M9B2D	Thermoprofundales	30	-	89.34	5.6	d__Archaea;p__Thermoplasmatota;c__E2;o__DHVEG-1;f__DHVEG-1;g__SM1-50;s__SM1-50 sp002900555	ND	ND	37.17	42.33	ND	2781214	3.11307e+06	350	55	20	2688	3008.73	63.9881	60.3795	MAG	Sediment	GCA_002900555.1	sediment (20-25 cm) from mangrove covering field	n/a	n/a	n/a	n/a	10.1038/s41396-018-0321-8	yes
SM1-50	Thermoprofundales archaeon SM1-50	Thermoprofundales	31	27	94.74	2.4	d__Archaea;p__Thermoplasmatota;c__E2;o__DHVEG-1;f__DHVEG-1;g__SM1-50;s__SM1-50 sp001595945	ND	ND	38.07	39.01	ND	2091705	2.20784e+06	94	46	20	2025	2137.43	59.358	58.3704	MAG	Sediment	GCA_001595945.1	Sulfate-methane transisition zone estuary sediments 16-26 cm	n/a	n/a	n/a	n/a	10.1186/s40168-015-0077-7	yes
ex4572-165	Thermoprofundales archaeon ex4572_165	Thermoprofundales	32	28	70.13	2.4	d__Archaea;p__Thermoplasmatota;c__E2;o__DHVEG-1;f__DHVEG-1;g__EX4572-165;s__EX4572-165 sp002254885	ND	ND	31.29	32.07	ND	1203468	1.71605e+06	55	28	16	1198	1708.26	54.9249	52.5042	MAG	Hot spring	GCA_002254885.1	deep-sea hydrothermal vent sediments from dive 4572	n/a	n/a	n/a	n/a	10.1186/s40168-017-0322-2	yes
M9B1D	Thermoprofundales archaeon M9B1D	Thermoprofundales	33	29	81.55	0.8	d__Archaea;p__Thermoplasmatota;c__E2;o__DHVEG-1;f__DHVEG-1;g__M9B1D;s__M9B1D sp002900535	ND	ND	40.67	31.44	ND	1692085	2.0749e+06	298	39	18	1774	2175.35	61.2176	61.894	MAG	Sediment	GCA_002900535.1	sediment (20-25 cm) from mangrove covering field	n/a	n/a	n/a	n/a	10.1038/s41396-018-0321-8	yes
SG8-52-3	Thermoprofundales archaeon SG8-52-3	Thermoprofundales	34	30	85.2	2.4	d__Archaea;p__Thermoplasmatota;c__E2;o__DHVEG-1;f__DHVEG-1;g__SG8-52-3;s__SG8-52-3 sp001595915	ND	ND	42.35	30.37	ND	1909404	2.24108e+06	111	25	16	1146	1345.07	33.0716	58.4458	MAG	Sediment	GCA_001595915.1	Sulfate-rich zone estuary sediments 8-12 cm	n/a	n/a	n/a	n/a	10.1186/s40168-015-0077-6	yes
SW-10-69-26	Thermoplasmatota archaeon SW_10_69_26	NA	35	31	95.16	0	d__Archaea;p__Thermoplasmatota;c__SW-10-69-26;o__SW-10-69-26;f__SW-10-69-26;g__SW-10-69-26;s__SW-10-69-26 sp003009755	ND	ND	40	69.28	ND	2816557	2.95981e+06	49	47	19	2683	2819.46	67.9463	63.6974	MAG	Soil	GCA_003009755.1	salt crust soil	n/a	n/a	n/a	n/a	10.3389/fmicb.2017.01435	yes
EAC30	Poseidoniaceae archaeon EAC30	Poseidoniales	36	32	77.33	0.8	d__Archaea;p__Thermoplasmatota;c__Poseidoniia_A;o__Poseidoniales;f__Poseidoniaceae;g__MGIIa-I;s__MGIIa-I sp002696315	ND	ND	31	38.54	ND	1713667	2.21604e+06	59	35	20	1400	1810.42	69.6429	52.4286	MAG	Marine	GCA_002696315.1	Indian Ocean: Eastern Africa Coastal Province marine water sample	n/a	n/a	n/a	n/a	10.1038/sdata.2017.203	no
RS406	Poseidoniaceae archaeon RS406	Poseidoniales	37	33	80.93	1.6	d__Archaea;p__Thermoplasmatota;c__Poseidoniia_A;o__Poseidoniales;f__Poseidoniaceae;g__MGIIa-L1;s__MGIIa-L1 sp002729095	ND	ND	30.09	39.94	ND	2034634	2.51407e+06	95	38	16	1700	2100.58	72.7059	55.4968	MAG	Marine	GCA_002729095.1	Saudi Arabia: Red Sea marine water sample	n/a	n/a	n/a	n/a	10.1038/sdata.2017.203	no
SAT1329	Poseidoniaceae archaeon SAT1329	Poseidoniales	38	34	77.06	2.4	d__Archaea;p__Thermoplasmatota;c__Poseidoniia_A;o__Poseidoniales;f__Poseidoniaceae;g__Poseidonia;s__Poseidonia sp002714305	ND	ND	36.09	54.87	ND	1632297	2.11822e+06	45	38	16	1364	1770.05	72.1408	53.739	MAG	Marine	GCA_002714305.1	Atlantic Ocean: South Atlantic Ocean marine water sample	n/a	n/a	n/a	n/a	10.1038/sdata.2017.203	no
RS604	Poseidoniaceae archaeon RS604	Poseidoniales	39	35	75.6	4.11	d__Archaea;p__Thermoplasmatota;c__Poseidoniia_A;o__Poseidoniales;f__Poseidoniaceae;g__MGIIa-K1;s__MGIIa-K1 sp002727515	ND	ND	31.88	41.44	ND	1883332	2.49118e+06	62	37	19	1546	2044.97	70.6339	51.8111	MAG	Marine	GCA_002727515.1	Saudi Arabia Red Sea marine water sample	n/a	n/a	n/a	n/a	10.1038/sdata.2017.203	no
SP303	Poseidoniaceae archaeon SP303	Poseidoniales	40	36	73.2	1.6	d__Archaea;p__Thermoplasmatota;c__Poseidoniia_A;o__Poseidoniales;f__Poseidoniaceae;g__MGIIa-K2;s__MGIIa-K2 sp002719395	ND	ND	30.59	42.75	ND	1744370	2.38302e+06	29	36	17	1409	1924.86	68.0625	50.4613	MAG	Marine	GCA_002719395.1	Pacific Ocean: South Pacific Ocean marine water sample	n/a	n/a	n/a	n/a	10.1038/sdata.2017.203	no
RS476	Thalassoarchaeaceae archaeon RS476	Poseidoniales	41	-	68.69	0	d__Archaea;p__Thermoplasmatota;c__Poseidoniia_A;o__Poseidoniales;f__Thalassarchaeaceae;g__MGIIb-Q1;s__MGIIb-Q1 sp002727675	ND	ND	32.84	39.56	ND	1573322	2.29047e+06	82	33	19	1268	1845.97	70.7413	54.3375	MAG	Marine	GCA_002727675.1	marine water sample	n/a	n/a	n/a	n/a	10.1038/sdata.2017.203	yes
UBA501	Thalassoarchaeaceae archaeon UBA501	Poseidoniales	42	37	71.6	1.6	d__Archaea;p__Thermoplasmatota;c__Poseidoniia_A;o__Poseidoniales;f__Thalassarchaeaceae;g__MGIIb-P;s__MGIIb-P sp002505685	ND	ND	35.05	48.43	ND	1514553	2.1153e+06	161	45	17	1206	1684.36	70.9784	52.3217	MAG	Marine	GCA_002505685.1	saline water (ENVO:00002010), including plankton (ENVO:xxxxxxxx)	n/a	n/a	n/a	n/a	10.1038/s41564-017-0012-7	no
SAT218	Thalassoarchaeaceae archaeon SAT218	Poseidoniales	43	-	67.27	1.6	d__Archaea;p__Thermoplasmatota;c__Poseidoniia_A;o__Poseidoniales;f__Thalassarchaeaceae;g__MGIIb-N2;s__MGIIb-N2 sp002708015	ND	ND	33.41	39.77	ND	1635161	2.43074e+06	58	37	18	1338	1989	70.4783	52.2422	MAG	Marine	GCA_002708015.1	Atlantic Ocean: South Atlantic Ocean marine water sample	n/a	n/a	n/a	n/a	10.1038/sdata.2017.203	no
ARS91	Thalassoarchaeaceae archaeon ARS91	Poseidoniales	44	-	66.4	1.6	d__Archaea;p__Thermoplasmatota;c__Poseidoniia_A;o__Poseidoniales;f__Thalassarchaeaceae;g__MGIIb-N1;s__MGIIb-N1 sp002505695	ND	ND	31.42	49.87	ND	1313583	1.97829e+06	65	41	18	1156	1740.96	67.7336	46.7993	MAG	Marine	GCA_002685735.1	Indian Ocean Northwest Arabian Sea Upwelling Province	n/a	n/a	n/a	n/a	10.1038/sdata.2017.203	no
UBA105	Thalassoarchaeaceae archaeon UBA105	Poseidoniales	45	38	73.28	2.04	d__Archaea;p__Thermoplasmatota;c__Poseidoniia_A;o__Poseidoniales;f__Thalassarchaeaceae;g__MGIIb-O1;s__MGIIb-O1 sp002496905	ND	ND	34.02	45.47	ND	1354098	1.84784e+06	121	31	13	1160	1582.97	68.6207	48.4483	MAG	Marine	GCA_002496905.1	saline water (ENVO:00002010), including plankton (ENVO:xxxxxxxx)	n/a	n/a	n/a	n/a	10.1038/s41564-017-0012-7	no
UBA260	Thalassoarchaeaceae archaeon UBA260	Poseidoniales	46	39	73.26	3.07	d__Archaea;p__Thermoplasmatota;c__Poseidoniia_A;o__Poseidoniales;f__Thalassarchaeaceae;g__MGIIb-O2;s__MGIIb-O2 sp002494975	ND	ND	29.11	38.39	ND	1449212	1.97818e+06	151	33	16	1335	1822.28	71.6854	51.3109	MAG	Marine	GCA_002498145.1	Subsurface seawater	n/a	n/a	n/a	n/a	10.1038/s41564-017-0012-7	no
UBA130	Thalassoarchaeaceae archaeon UBA130	Poseidoniales	47	40	80.13	0	d__Archaea;p__Thermoplasmatota;c__Poseidoniia_A;o__Poseidoniales;f__Thalassarchaeaceae;g__MGIIb-O5;s__MGIIb-O5 sp002505775	ND	ND	34.46	47.71	ND	1352658	1.68808e+06	28	36	19	1171	1461.38	65.9266	45.9436	MAG	Marine	GCA_002505775.1	saline water (ENVO:00002010), including plankton (ENVO:xxxxxxxx)	n/a	n/a	n/a	n/a	10.1038/s41564-017-0012-7	no
MED743	Thalassoarchaeaceae archaeon MED743	Poseidoniales	48	41	82.93	4	d__Archaea;p__Thermoplasmatota;c__Poseidoniia_A;o__Poseidoniales;f__Thalassarchaeaceae;g__MGIIb-O3;s__MGIIb-O3 sp002172185	ND	ND	26.63	40.84	ND	1937646	2.33648e+06	80	41	19	1731	2087.3	70.1906	49.9711	MAG	Marine	GCA_002689165.1	Mediterranean Sea marine water sample	n/a	n/a	n/a	n/a	10.1038/sdata.2017.203	no
SAL16	Lunaplasma lacustris SAL16	Lunaplasmatales	49	42	95.2	4.8	d__Archaea;p__Thermoplasmatota;c__Thermoplasmata;o__RBG-16-68-12;f__;g__;s__	ND	ND	35.93	59.19	ND	2535897	2.66376e+06	86	49	20	2391	2511.55	61.1041	61.5385	MAG	Sediment	https://isogenie-db.asc.ohio-state.edu/datasources#lake_data (bin_16)	alpine cave soil	n/a	n/a	n/a	n/a	10.1111/1462-2920.15316	no
SubAcS15-131	Lunaplasmatales archaeon SubAcS15-131	Lunaplasmatales	50	-	60.33	0.133	d__Archaea;p__Thermoplasmatota;c__Thermoplasmata;o__RBG-16-68-12;f__RBG-16-68-12;g__RBG-16-68-12;s__	0.907353	0.0989918	36.81	65.2	6.20209	787335	1.30505e+06	301	14	11	985	1632.69	64.467	38.2353	MAG	Subsurface soil	JAKIWT000000000	Acidic scottish soil	~15	n/a	5	n/a		no
RBG-16-67-27	Lunaplasmatales archaeon RBG_16_67_27	Lunaplasmatales	51	43	77.47	0.4	d__Archaea;p__Thermoplasmatota;c__Thermoplasmata;o__RBG-16-68-12;f__RBG-16-68-12;g__RBG-16-68-12;s__RBG-16-68-12 sp001800745	ND	ND	40.83	67.99	ND	1546722	1.99654e+06	79	34	16	1637	2113.08	56.0782	56.3492	MAG	Sediment	GCA_001800745.1	Rifle background sediment; well D04 at 16ft depth	n/a	n/a	n/a	n/a	10.1038/ncomms13219	no
RBG-19FT-COMBO-69-17	Lunaplasmatales archaeon RBG_19FT_COMBO_69_17	Lunaplasmatales	52	-	96.67	6.34	d__Archaea;p__Thermoplasmatota;c__Thermoplasmata;o__RBG-16-68-12;f__RBG-16-68-12;g__RBG-16-68-12;s__RBG-16-68-12 sp001800825	ND	ND	42.42	69.31	ND	2210690	2.28684e+06	66	47	20	2339	2419.57	56.6909	55.5983	MAG	Sediment	GCA_001800825.1	Rifle background sediment; well D04 at 19ft depth	n/a	n/a	n/a	n/a	10.1038/ncomms13221	no
SG8-5	Thermoplasmata archaeon SG8-5	SG8-5	53	44	72.24	0.8	d__Archaea;p__Thermoplasmatota;c__Thermoplasmata;o__SG8-5;f__SG8-5;g__SG8-5;s__SG8-5 sp001595885	ND	ND	37.37	55.51	ND	1247229	1.72651e+06	84	28	15	1853	2565.06	69.5629	51.9197	MAG	Sediment	GCA_001595885.1	Sulfate-rich zone estuary sediments 8-12 cm	n/a	n/a	n/a	n/a	10.1186/s40168-015-0077-6	no
UBA147	Thermoplasmata archaeon UBA147	SG8-5	54	45	89.6	3.2	d__Archaea;p__Thermoplasmatota;c__Thermoplasmata;o__SG8-5;f__SG8-5;g__UBA147;s__UBA147 sp002496385	ND	ND	30.54	53.98	ND	1995084	2.22666e+06	66	40	18	1616	1803.57	49.8144	53.4323	MAG	Other	GCA_002496385.1	waste water	n/a	n/a	n/a	n/a	10.1038/s41564-017-0012-7	no
UBA280	Thermoplasmata archaeon UBA280	SG8-5	55	46	76.8	2.4	d__Archaea;p__Thermoplasmatota;c__Thermoplasmata;o__SG8-5;f__SG8-5;g__UBA147;s__UBA147 sp002499085	ND	ND	30.17	54.75	ND	1749312	2277750	37	46	17	1495	1946.61	52.9097	55.1839	MAG	Other	GCA_002499085.1	waste water	n/a	n/a	n/a	n/a	10.1038/s41564-017-0012-7	no
RBG-13-57-23	Gimiplasmatales archaeon RBG_13_57_23	Gimiplasmatales	56	47	83.8	0.8	d__Archaea;p__Thermoplasmatota;c__Thermoplasmata;o__UBA10834;f__UBA10834;g__COMBO-56-21;s__COMBO-56-21 sp001800675	ND	ND	40.33	57.05	ND	1520809	1.81481e+06	66	32	18	1463	1745.82	45.728	47.4044	MAG	Sediment	GCA_001800675.1	Rifle background sediment; well D04 at 13ft depth	n/a	n/a	n/a	n/a	10.1038/ncomms13219	no
RBG-19FT-COMBO-56-21	Gimiplasmatales archaeon RBG_19FT_COMBO_56_21	Gimiplasmatales	57	48	92.8	0.8	d__Archaea;p__Thermoplasmatota;c__Thermoplasmata;o__UBA10834;f__UBA10834;g__COMBO-56-21;s__COMBO-56-21 sp001800815	ND	ND	38.9	56.4	ND	1868766	2.01376e+06	65	40	19	1765	1901.94	46.1756	48.8109	MAG	Sediment	GCA_001800815.1	Rifle background sediment; well D04 at 19ft depth	n/a	n/a	n/a	n/a	10.1038/ncomms13220	no
UBA472	Methanomassiliicoccales archaeon UBA472	Methanomassiliicoccales	58	49	98.39	0.97	d__Archaea;p__Thermoplasmatota;c__Thermoplasmata;o__Methanomassiliicoccales;f__UBA472;g__UBA472;s__UBA472 sp002497075	ND	ND	36.48	57.94	ND	1831976	1.86195e+06	36	44	20	1874	1904.67	38.4205	49.4933	MAG	Other	GCA_002497075.1	waste water	n/a	n/a	n/a	n/a	10.1038/s41564-017-0012-7	no
fen-33	Methanomassiliicoccales archaeon fen-33	Methanomassiliicoccales	59	50	94.23	0.81	d__Archaea;p__Thermoplasmatota;c__Thermoplasmata;o__Methanomassiliicoccales;f__UBA472;g__FEN-33;s__FEN-33 sp003135935	ND	ND	35.19	53.65	ND	2077448	2.20466e+06	176	41	20	2125	2255.12	42.7294	54.3059	MAG	Soil	GCA_003135935.1	permafrost active layer soil	n/a	n/a	n/a	n/a	10.1038/s41586-018-0338-1	no
fen-65	Methanomassiliicoccales archaeon fen-65	Methanomassiliicoccales	60	51	89.71	0.81	d__Archaea;p__Thermoplasmatota;c__Thermoplasmata;o__Methanomassiliicoccales;f__UBA472;g__FEN-33;s__FEN-33 sp003153895	ND	ND	36.27	54.03	ND	1833331	2.04362e+06	157	38	19	1943	2165.87	43.1806	53.3951	MAG	Soil	GCA_003153895.1	permafrost active layer soil	n/a	n/a	n/a	n/a	10.1038/s41586-018-0338-1	no
Issoire-Mx1	Methanomassiliicoccus intestinalis Issoire-Mx1	Methanomassiliicoccales	61	52	98.79	0.81	d__Archaea;p__Thermoplasmatota;c__Thermoplasmata;o__Methanomassiliicoccales;f__Methanomassiliicoccaceae;g__Methanomassiliicoccus_A;s__Methanomassiliicoccus_A intestinalis	ND	ND	32.58	41.26	ND	1931651	1.95531e+06	1	46	20	1852	1874.68	7.82937	48.7858	Enrichment	Host-associated	GCA_000404225	Homo sapiens feces	n/a	n/a	n/a	n/a	10.1128/genomeA.00453-13	no
B10	Methanomassiliicoccus luminyensis B10	Methanomassiliicoccales	62	53	98.39	0	d__Archaea;p__Thermoplasmatota;c__Thermoplasmata;o__Methanomassiliicoccales;f__Methanomassiliicoccaceae;g__Methanomassiliicoccus;s__Methanomassiliicoccus luminyensis	ND	ND	37.87	44.47	ND	2620233	2.66311e+06	26	47	20	2592	2634.41	37.037	52.4672	Isolate	Host-associated	GCA_000308215	human feces	37	25 - 45	7.6	7.2 - 8.4	10.1128/JB.00956-12	no
UBA6	Methanomassiliicoccus archaeon UBA6	Methanomassiliicoccales	63	54	97.31	0.81	d__Archaea;p__Thermoplasmatota;c__Thermoplasmata;o__Methanomassiliicoccales;f__Methanomassiliicoccaceae;g__Methanomassiliicoccus;s__Methanomassiliicoccus sp002508545	ND	ND	40.56	62.74	ND	2360299	2.42555e+06	68	47	20	2487	2555.75	40.8524	54.7648	MAG	Other	GCA_002508545.1	AM-anode biofilm	n/a	n/a	n/a	n/a	10.1038/s41564-017-0012-7	no
UBA345	Methanomassiliicoccaceae archaeon UBA345	Methanomassiliicoccales	64	55	95.04	0	d__Archaea;p__Thermoplasmatota;c__Thermoplasmata;o__Methanomassiliicoccales;f__Methanomassiliicoccaceae;g__DTU008;s__DTU008 sp002504525	ND	ND	37.78	60.75	ND	2134872	2.24629e+06	35	15	20	2209	2324.28	38.6148	53.6442	MAG	Soil	GCA_002504525.1	mud	n/a	n/a	n/a	n/a	10.1038/s41564-017-0012-7	no
DTU008	Methanomicrobia archaeon DTU008	Methanomassiliicoccales	65	56	98.06	0	d__Archaea;p__Thermoplasmatota;c__Thermoplasmata;o__Methanomassiliicoccales;f__Methanomassiliicoccaceae;g__DTU008;s__DTU008 sp001512965	ND	ND	40.7	58.82	ND	1762311	1.79718e+06	59	46	20	1846	1882.52	31.636	47.32	MAG	Bioreactor	GCA_001512965.1	pool of bioreactors CSTR01a, CSTR02a, and CSTR03a; thermophilic anaerobic digestion of cattle manure in continuous reactors for biogas production (methane)	54	n/a	8	n/a	10.1186/s13068-016-0441-1	no
RumEn-M1	Methanomassiliicoccaceae archaeon RumEn M1	Methanomassiliicoccales	66	57	96.61	1.61	d__Archaea;p__Thermoplasmatota;c__Thermoplasmata;o__Methanomassiliicoccales;f__Methanomassiliicoccaceae;g__DTU008;s__DTU008 sp001421185	ND	ND	40.44	62.09	ND	2121026	2.19545e+06	182	46	20	2439	2524.58	43.3374	54.3852	MAG	Host-associated	GCA_001421185.1	enrichment culture inoculated with rumen fluid from Bos taurus	30	n/a	n/a	n/a	10.1093/femsec/fiv149	no
UBA386	Methanomassiliicoccaceae archaeon UBA386	Methanomassiliicoccales	67	58	84.72	0	d__Archaea;p__Thermoplasmatota;c__Thermoplasmata;o__Methanomassiliicoccales;f__Methanomassiliicoccaceae;g__DTU008;s__DTU008 sp002498285	ND	ND	40.18	62.04	ND	1827384	2.15697e+06	110	38	19	2239	2642.82	53.5507	62.7398	MAG	Soil	GCA_002498285.1	mud	n/a	n/a	n/a	n/a	10.1038/s41564-017-0012-7	no
UBA381	Methanomethylophilaceae archaeon UBA381	Methanomassiliicoccales	68	59	97.18	0	d__Archaea;p__Thermoplasmatota;c__Thermoplasmata;o__Methanomassiliicoccales;f__Methanomethylophilaceae;g__RumEn-M2;s__RumEn-M2 sp002502965	ND	ND	33.06	54.26	ND	1238881	1.27483e+06	6	42	20	1253	1289.36	26.1772	40.7023	MAG	Soil	GCA_002502965.1	mud	n/a	n/a	n/a	n/a	10.1038/s41564-017-0012-7	no
RumEn-M2	Methanomethylophilaceae archaeon RumEn M2	Methanomassiliicoccales	69	60	94.09	0	d__Archaea;p__Thermoplasmatota;c__Thermoplasmata;o__Methanomassiliicoccales;f__Methanomethylophilaceae;g__RumEn-M2;s__RumEn-M2 sp001421175	ND	ND	34.19	54.6	ND	1280797	1.36125e+06	18	46	20	1488	1581.46	33.5349	44.6237	MAG	Host-associated	GCA_001421175.1	enrichment culture inoculated with rumen fluid from Bos taurus	30	n/a	n/a	n/a	10.1093/femsec/fiv149	no
UBA367	Methanomethylophilaceae archaeon UBA367	Methanomassiliicoccales	70	-	61.16	0.81	d__Archaea;p__Thermoplasmatota;c__Thermoplasmata;o__Methanomassiliicoccales;f__Methanomethylophilaceae;g__RumEn-M2;s__RumEn-M2 sp002506255	ND	ND	33.76	53.09	ND	823014	1.34567e+06	93	46	12	877	1433.94	37.8563	49.1448	MAG	Soil	GCA_002506255.1	mud	n/a	n/a	n/a	n/a	10.1038/s41564-017-0012-7	no
UBA404	Methanomethylophilaceae archaeon UBA404	Methanomassiliicoccales	71	61	93.15	0	d__Archaea;p__Thermoplasmatota;c__Thermoplasmata;o__Methanomassiliicoccales;f__Methanomethylophilaceae;g__VadinCA11;s__VadinCA11 sp002498605	ND	ND	32.96	47.02	ND	1186873	1.27415e+06	52	46	20	1204	1292.54	25.9967	39.0365	MAG	Soil	GCA_002498605.1	mud	n/a	n/a	n/a	n/a	10.1038/s41564-017-0012-7	no
UBA421	Methanomethylophilaceae archaeon UBA421	Methanomassiliicoccales	72	62	97.18	0	d__Archaea;p__Thermoplasmatota;c__Thermoplasmata;o__Methanomassiliicoccales;f__Methanomethylophilaceae;g__VadinCA11;s__VadinCA11 sp002498365	ND	ND	32.98	55.49	ND	1322631	1.36101e+06	5	38	20	1377	1416.96	26.289	39.9855	MAG	Soil	GCA_002498365.1	mud	n/a	n/a	n/a	n/a	10.1038/s41564-017-0012-7	no
UBA370	Methanomethylophilaceae archaeon UBA370	Methanomassiliicoccales	73	63	97.98	0	d__Archaea;p__Thermoplasmatota;c__Thermoplasmata;o__Methanomassiliicoccales;f__Methanomethylophilaceae;g__VadinCA11;s__VadinCA11 sp002505345	ND	ND	33.26	55.22	ND	1340855	1.3685e+06	16	46	20	1394	1422.74	26.8293	40.7885	MAG	Soil	GCA_002505345.1	mud	n/a	n/a	n/a	n/a	10.1038/s41564-017-0012-7	no
UBA72	Methanomethylophilaceae archaeon UBA71	Methanomassiliicoccales	74	64	93.15	0	d__Archaea;p__Thermoplasmatota;c__Thermoplasmata;o__Methanomassiliicoccales;f__Methanomethylophilaceae;g__VadinCA11;s__VadinCA11 sp002509405	ND	ND	33.83	54.94	ND	1182332	1.26928e+06	35	41	20	1228	1318.3	23.2085	37.7036	MAG	Bioreactor	GCA_002504405.1	closed biodigester	n/a	n/a	n/a	n/a	10.1038/s41564-017-0012-7	no
ISO4-G1	Methanomethylophilaceae archaeon ISO4-G1	Methanomassiliicoccales	75	65	96.37	0.81	d__Archaea;p__Thermoplasmatota;c__Thermoplasmata;o__Methanomassiliicoccales;f__Methanomethylophilaceae;g__ISO4-G1;s__ISO4-G1 sp001563305	ND	ND	32.92	55.53	ND	1593503	1.65353e+06	1	46	20	1544	1602.16	33.2254	44.3653	MAG	Host-associated	GCA_001563305.1	Ovis aries (sheep) rumen content	n/a	n/a	n/a	n/a	10.1128/genomeA.00221-16	no
UBA113	Methanomethylophilaceae archaeon UBA113	Methanomassiliicoccales	76	66	81.94	1.61	d__Archaea;p__Thermoplasmatota;c__Thermoplasmata;o__Methanomassiliicoccales;f__Methanomethylophilaceae;g__ISO4-G1;s__ISO4-G1 sp002506175	ND	ND	33.45	51.15	ND	1231160	1.50251e+06	92	40	16	1185	1446.18	36.1181	47.6793	MAG	Host-associated	GCA_002506175.1	Feces of six-years-old elephant	n/a	n/a	n/a	n/a	10.1038/s41564-017-0012-7	no
UBA71	Methanomethylophilaceae archaeon UBA61	Methanomassiliicoccales	77	67	97.98	0	d__Archaea;p__Thermoplasmatota;c__Thermoplasmata;o__Methanomassiliicoccales;f__Methanomethylophilaceae;g__UBA71;s__UBA71 sp002504405	ND	ND	36.67	59.37	ND	1618649	1.65202e+06	14	46	20	1599	1631.97	31.4572	45.7786	MAG	Soil	GCA_002503985.1	soil	n/a	n/a	n/a	n/a	10.1038/s41564-017-0012-7	no
UBA480	Methanomethylophilaceae archaeon UBA480	Methanomassiliicoccales	78	68	89.8	0.81	d__Archaea;p__Thermoplasmatota;c__Thermoplasmata;o__Methanomassiliicoccales;f__Methanomethylophilaceae;g__UBA71;s__UBA71 sp002506425	ND	ND	36.47	58.13	ND	1529022	1.7027e+06	93	31	20	1507	1678.17	32.1831	45.5209	MAG	Host-associated	GCA_002506425.1	feces	n/a	n/a	n/a	n/a	10.1038/s41564-017-0012-7	no
UBA537	Methanomethylophilaceaee archaeon UBA537	Methanomassiliicoccales	79	69	82.12	0.06	d__Archaea;p__Thermoplasmatota;c__Thermoplasmata;o__Methanomassiliicoccales;f__Methanomethylophilaceae;g__UBA71;s__UBA71 sp002504495	ND	ND	36.06	58.97	ND	1610037	1.96059e+06	150	34	19	1589	1934.97	40.8433	50.0315	MAG	Host-associated	GCA_002504495.1	baboon feces	n/a	n/a	n/a	n/a	10.1038/s41564-017-0012-7	no
MpT1	Methanoplasma termitum MpT1	Methanomassiliicoccales	80	70	97.85	1.61	d__Archaea;p__Thermoplasmatota;c__Thermoplasmata;o__Methanomassiliicoccales;f__Methanomethylophilaceae;g__Methanoplasma;s__Methanoplasma termitum	ND	ND	27.74	49.21	ND	1488669	1.52138e+06	1	46	20	1416	1447.11	29.3785	44.1073	Isolate	Host-associated	GCA_000800805	termite gut	30	n/a	n/a	n/a	10.1128/AEM.03389-14	no
UBA328	Methanomethylophilaceaee archaeon UBA328	Methanomassiliicoccales	81	71	98.69	0	d__Archaea;p__Thermoplasmatota;c__Thermoplasmata;o__Methanomassiliicoccales;f__Methanomethylophilaceae;g__UBA328;s__UBA328 sp002506905	ND	ND	32.4	51.54	ND	1417827	1.43665e+06	14	46	20	1526	1546.26	29.751	45.675	MAG	Soil	GCA_002506905.1	mud	n/a	n/a	n/a	n/a	10.1038/s41564-017-0012-7	no
UBA593	Methanomethylophilus archaeon UBA593	Methanomassiliicoccales	82	72	96.37	0	d__Archaea;p__Thermoplasmatota;c__Thermoplasmata;o__Methanomassiliicoccales;f__Methanomethylophilaceae;g__Methanomethylophilus;s__Methanomethylophilus sp002495325	ND	ND	33.43	58.13	ND	1496212	1.55257e+06	7	44	20	1471	1526.41	25.153	43.7882	MAG	Soil	GCA_002495325.1	mud	n/a	n/a	n/a	n/a	10.1038/s41564-017-0012-7	no
ISO4-H5	Methanomethylophilus archaeon ISO4-H5	Methanomassiliicoccales	83	73	97.18	1.61	d__Archaea;p__Thermoplasmatota;c__Thermoplasmata;o__Methanomassiliicoccales;f__Methanomethylophilaceae;g__Methanomethylophilus;s__Methanomethylophilus sp001560915	ND	ND	32.85	54	ND	1937883	1.99412e+06	1	46	20	1835	1888.25	31.7711	47.1133	MAG	Host-associated	GCA_001560915	Ovis aries (sheep) rumen fluid	n/a	n/a	n/a	n/a	n/a	no
BRNA1	Methanomethylophilus archaeon BRNA1	Methanomassiliicoccales	84	74	97.98	0.81	d__Archaea;p__Thermoplasmatota;c__Thermoplasmata;o__Methanomassiliicoccales;f__Methanomethylophilaceae;g__Methanomethylophilus;s__Methanomethylophilus sp000350305	ND	ND	34.95	58.3	ND	1461105	1.49123e+06	1	46	20	1504	1535.01	8.57713	42.8191	Isolate	Host-associated	GCA_000350305	digesta samples from rumen	n/a	n/a	n/a	n/a	n/a	no
1R26	Methanomethylophilus archaeon 1R26	Methanomassiliicoccales	85	75	93.73	0.81	d__Archaea;p__Thermoplasmatota;c__Thermoplasmata;o__Methanomassiliicoccales;f__Methanomethylophilaceae;g__Methanomethylophilus;s__Methanomethylophilus sp001481295	ND	ND	34.04	60.39	ND	1722651	1.83789e+06	50	47	20	2063	2201	31.9922	48.2792	Enrichment	Host-associated	GCA_001481295	rumen	n/a	n/a	n/a	n/a	10.1128/genomeA.01734-15	no
Mx1201	Methanomethylophilus alvus Mx1201	Methanomassiliicoccales	86	76	98.39	0.81	d__Archaea;p__Thermoplasmatota;c__Thermoplasmata;o__Methanomassiliicoccales;f__Methanomethylophilaceae;g__Methanomethylophilus;s__Methanomethylophilus alvus	ND	ND	35.05	55.59	ND	1666795	1.69407e+06	1	46	20	1636	1662.77	8.55746	43.7996	Isolate	Host-associated	GCA_000300255	human gut	n/a	n/a	n/a	n/a	10.1128/JB.01867-12	no
UBA78	Methanomethylophilus archaeon UBA72	Methanomassiliicoccales	87	77	88.38	0.94	d__Archaea;p__Thermoplasmatota;c__Thermoplasmata;o__Methanomassiliicoccales;f__Methanomethylophilaceae;g__Methanomethylophilus;s__Methanomethylophilus sp002503545	ND	ND	36.34	60.12	ND	1249378	1.41364e+06	34	38	18	1267	1433.58	14.3646	39.8579	MAG	Bioreactor	GCA_002509405.1	closed biodigester	n/a	n/a	n/a	n/a	10.1038/s41564-017-0012-7	no
SubAcS15-31	Lutiacidiplasmataceae archaeon SubAcS15-31	Lutiacidiplasmatales	88	78	96	2.4	d__Archaea;p__Thermoplasmatota;c__Thermoplasmata;o__UBA184;f__UBA184;g__;s__	0.776315	1.28447	35.78	65.5	90.0969	2075462	2.16194e+06	5	47	20	2027	2111.46	62.1115	43.1179	MAG	Subsurface soil	JAKIWV000000000	Acidic scottish soil	~15	n/a	5	n/a		no
SubAcS15-47	Lutiacidiplasmataceae archaeon SubAcS15-47	Lutiacidiplasmatales	89	-	55.76	1.869	d__Archaea;p__Thermoplasmatota;c__Thermoplasmata;o__UBA184;f__UBA184;g__UBA184;s__	0.890299	0.106485	36.17	65.3	6.97231	1473130	2.64191e+06	373	35	16	1560	2797.7	70.1923	34.0385	MAG	Subsurface soil	JAKIWW000000000	Acidic scottish soil	~15	n/a	5	n/a		no
AcS11-62	Lutiacidiplasmataceae archaeon AcS11-62	Lutiacidiplasmatales	90	79	94.73	2	d__Archaea;p__Thermoplasmatota;c__Thermoplasmata;o__UBA184;f__UBA184;g__UBA184;s__	0.890704	0.233796	32.43	67.1	10.7743	2158410	2.27849e+06	129	47	20	1953	2061.65	64.6185	40.4811	MAG	Surface soil	JAKIVR000000000	Acidic scottish soil	~15	n/a	3.99	n/a		no
AcS5-34	Lutiacidiplasmataceae archaeon AcS5-34	Lutiacidiplasmatales	91	80	91.74	1.6	d__Archaea;p__Thermoplasmatota;c__Thermoplasmata;o__UBA184;f__UBA184;g__;s__	0.785267	0.132393	36.87	68.2	7.92728	1887006	2.05691e+06	146	39	18	1856	2023.11	65.194	41.056	MAG	Surface soil	JAKIWH000000000	Acidic scottish soil	~15	n/a	3.66	n/a		no
SubAcS15-67	Lutiacidiplasmataceae archaeon SubAcS15-67	Lutiacidiplasmatales	92	81	93.2	3.2	d__Archaea;p__Thermoplasmatota;c__Thermoplasmata;o__UBA184;f__UBA184;g__;s__	0.780755	0.175749	37.27	68.4	12.2732	1833835	1.96763e+06	159	45	20	1773	1902.36	62.3237	42.978	MAG	Subsurface soil	JAKIWX000000000	Acidic scottish soil	~15	n/a	5	n/a		no
AcS10-2	Lutiacidiplasmataceae archaeon AcS10-2	Lutiacidiplasmatales	93	-	48.44	0	d__Archaea;p__Thermoplasmatota;c__Thermoplasmata;o__UBA184;f__UBA184;g__UBA184;s__	0.893715	0.232198	40.33	69.6	7.78291	895413	1.8485e+06	263	24	15	961	1983.9	68.8866	38.9178	MAG	Surface soil	JAKIVP000000000	Acidic scottish soil	~15	n/a	3.88	n/a		no
SubAcS10-31	Lutiacidiplasmataceae archaeon SubAcS10-31	Lutiacidiplasmatales	94	82	94.4	2.666	d__Archaea;p__Thermoplasmatota;c__Thermoplasmata;o__UBA184;f__UBA184;g__UBA184;s__	0.892679	0.742864	36.7	68.7	12.9114	1836071	1.94499e+06	105	44	19	1759	1863.35	63.3314	42.7516	MAG	Subsurface soil	JAKIWM000000000	Acidic scottish soil	~15	n/a	4.6	n/a		no
SubAcS13-24	Lutiacidiplasmataceae archaeon SubAcS13-24	Lutiacidiplasmatales	95	83	93.6	1.323	d__Archaea;p__Thermoplasmatota;c__Thermoplasmata;o__UBA184;f__UBA184;g__UBA184;s__	0.892133	0.586311	37.23	69	12.8508	1613905	1.72426e+06	95	39	20	1549	1654.91	60.1679	46.1588	MAG	Subsurface soil	JAKIWO000000000	Acidic scottish soil	~15	n/a	4.57	n/a		no
TMEG-bg1	Lutiacidiplasmataceae archaeon TMEG-bg1	Lutiacidiplasmatales	96	84	97.54	1.6	d__Archaea;p__Thermoplasmatota;c__Thermoplasmata;o__UBA184;f__UBA184;g__UBA184;s__UBA184 sp002503985	ND	ND	39.8	67.3	ND	1781977	1.82692e+06	74	26	20	1753	1797.21	58.3001	54.3069	MAG	Subsurface soil	2571042357 (IMG ID)	Deep peat layers	n/a	n/a	n/a	n/a	10.1038/ismej.2015.77.	no
UBA184	Lutiacidiplasmataceae archaeon UBA184	Lutiacidiplasmatales	97	85	91.8	3.6	d__Archaea;p__Thermoplasmatota;c__Thermoplasmata;o__UBA184;f__UBA184;g__UBA184;s__UBA184 sp002495185	ND	ND	39.41	67.84	ND	1817285	1.97961e+06	54	27	19	1837	2001.09	60.1524	55.362	MAG	Soil	GCA_002495185.1	soil	n/a	n/a	n/a	n/a	10.1038/s41564-017-0012-7	yes
AcS1-36	Lutiacidiplasmataceae archaeon AcS1-36	Lutiacidiplasmatales	98	86	96.14	4	d__Archaea;p__Thermoplasmatota;c__Thermoplasmata;o__UBA184;f__UBA184;g__UBA184;s__	0.894303	0.643123	40.29	68.7	23.8397	930984	968363	28	24	15	1789	1860.83	55.7308	50.8938	MAG	Surface soil	JAKIVU000000000	Acidic scottish soil	~15	n/a	4.2	n/a		no
SubAcS13-64	Lutiacidiplasmataceae archaeon SubAcS13-64	Lutiacidiplasmatales	99	87	92.66	2.587	d__Archaea;p__Thermoplasmatota;c__Thermoplasmata;o__UBA184;f__UBA184;g__UBA184;s__	0.898025	0.572406	35.18	67.6	12.4585	1785925	1.9274e+06	97	45	20	1670	1802.29	61.018	45.1497	MAG	Subsurface soil	JAKIWQ000000000	Acidic scottish soil	~15	n/a	4.57	n/a		no
AcS1-45	Lutiacidiplasmataceae archaeon AcS1-45	Lutiacidiplasmatales	100	88	83.17	1.6	d__Archaea;p__Thermoplasmatota;c__Thermoplasmata;o__UBA184;f__UBA184;g__UBA184;s__	0.897513	0.247884	33.7	66.5	9.18761	1914034	2.30135e+06	222	34	17	1879	2259.23	65.7797	40.2342	MAG	Surface soil	JAKIVW000000000	Acidic scottish soil	~15	n/a	4.2	n/a		no
AcS1-67	Lutiacidiplasmataceae archaeon AcS1-67	Lutiacidiplasmatales	101	89	84.16	1.6	d__Archaea;p__Thermoplasmatota;c__Thermoplasmata;o__UBA184;f__UBA184;g__UBA184;s__	0.899055	0.798706	34.62	67	29.6652	1595687	1.89602e+06	37	41	20	1557	1850.05	61.8497	44.0591	MAG	Surface soil	JAKIVX000000000	Acidic scottish soil	~15	n/a	4.2	n/a		no
AcS5-77	Lutiacidiplasmataceae archaeon AcS5-77	Lutiacidiplasmatales	102	90	73.7	5.066	d__Archaea;p__Thermoplasmatota;c__Thermoplasmata;o__UBA184;f__UBA184;g__UBA184;s__	0.900374	0.115205	36.31	69.2	6.74349	1714285	2.32603e+06	309	17	13	1788	2426.05	68.7919	36.2975	MAG	Surface soil	JAKIWJ000000000	Acidic scottish soil	~15	n/a	3.66	n/a		no
AcS5-86	Lutiacidiplasmataceae archaeon AcS5-86	Lutiacidiplasmatales	103	-	45.78	4	d__Archaea;p__Thermoplasmatota;c__Thermoplasmata;o__UBA184;f__UBA184;g__UBA184;s__	0.897748	0.0987237	35.84	70	5.18907	1158743	2.53111e+06	411	7	4	1380	3014.42	75.942	31.0145	MAG	Surface soil	JAKIWK000000000	Acidic scottish soil	~15	n/a	3.66	n/a		no
AcS14-35	Lutiacidiplasmataceae archaeon AcS14-35	Lutiacidiplasmatales	104	-	54.82	2.4	d__Archaea;p__Thermoplasmatota;c__Thermoplasmata;o__UBA184;f__UBA184;g__UBA184;s__	0.896057	0.434784	36.34	70.4	8.08498	1007400	1.83765e+06	213	31	14	1050	1915.36	66.6667	38.2857	MAG	Surface soil	JAKIVV000000000	Acidic scottish soil	~15	n/a	5.19	n/a		no
SubAcS14-22	Lutiacidiplasmataceae archaeon SubAcS14-22	Lutiacidiplasmatales	105	-	51.4	5.763	d__Archaea;p__Thermoplasmatota;c__Thermoplasmata;o__UBA184;f__UBA184;g__UBA184;s__	0.898219	0.655145	34.23	70.3	8.00898	1520760	2.95868e+06	569	37	17	1697	3301.56	75.0147	34.6494	MAG	Subsurface soil	JAKIWR000000000	Acidic scottish soil	~15	n/a	5.61	n/a		no
AcS4-93	Lutiacidiplasmataceae archaeon AcS4-93	Lutiacidiplasmatales	106	-	93.97	7.261	d__Archaea;p__Thermoplasmatota;c__Thermoplasmata;o__UBA184;f__UBA184;g__UBA184;s__	0.901784	0.0994828	33.54	68.1	11.7009	2238788	2.38245e+06	205	50	19	2135	2272	66.7447	38.6417	MAG	Surface soil	JAKIWD000000000	Acidic scottish soil	~15	n/a	4.9	n/a		no
SubAcS15-120	Lutiacidiplasmataceae archaeon SubAcS15-120	Lutiacidiplasmatales	107	91	92.35	2	d__Archaea;p__Thermoplasmatota;c__Thermoplasmata;o__UBA184;f__UBA184;g__UBA184;s__	0.895204	0.162685	35.39	68.6	11.4032	2019386	2.18667e+06	106	43	20	1917	2075.8	65.3104	40.6886	MAG	Subsurface soil	JAKIWS000000000	Acidic scottish soil	~15	n/a	5	n/a		no
AcS5-107	Lutiacidiplasmataceae archaeon AcS5-107	Lutiacidiplasmatales	108	92	97.86	2.4	d__Archaea;p__Thermoplasmatota;c__Thermoplasmata;o__UBA184;f__UBA184;g__UBA184;s__	0.895919	0.565193	35.21	68	34.4768	2448124	2.50166e+06	52	49	20	2235	2283.87	65.6823	40	MAG	Surface soil	JAKIWE000000000	Acidic scottish soil	~15	n/a	3.66	n/a		no
SubAcS13-35	Lutiacidiplasmataceae archaeon SubAcS13-35	Lutiacidiplasmatales	109	-	64.54	1.312	d__Archaea;p__Thermoplasmatota;c__Thermoplasmata;o__UBA184;f__UBA184;g__UBA184;s__	0.890586	0.424746	36.47	69.1	9.4839	1072443	1.66167e+06	164	25	16	1112	1722.96	63.5791	45.4137	MAG	Subsurface soil	JAKIWP000000000	Acidic scottish soil	~15	n/a	4.57	n/a		no
SubAcS9-61	Lutiacidiplasmataceae archaeon SubAcS9-61	Lutiacidiplasmatales	110	93	88.66	3.775	d__Archaea;p__Thermoplasmatota;c__Thermoplasmata;o__UBA184;f__UBA184;g__UBA184;s__	0.901261	0.176589	34.4	68.5	8.21242	1741488	1.96423e+06	311	35	18	1756	1980.6	66.0592	38.9522	MAG	Subsurface soil	JAKIWY000000000	Acidic scottish soil	~15	n/a	4.89	n/a		no
AcS5-109	Lutiacidiplasmataceae archaeon AcS5-109	Lutiacidiplasmatales	111	-	57.55	6.074	d__Archaea;p__Thermoplasmatota;c__Thermoplasmata;o__UBA184;f__UBA184;g__UBA184;s__	0.908042	0.105414	32.52	67	5.81879	1366041	2.37366e+06	400	10	8	1558	2707.21	75.0963	33.8896	MAG	Surface soil	JAKIWF000000000	Acidic scottish soil	~15	n/a	3.66	n/a		no
AcS5-116	Lutiacidiplasmataceae archaeon AcS5-116	Lutiacidiplasmatales	112	94	97.68	3.2	d__Archaea;p__Thermoplasmatota;c__Thermoplasmata;o__UBA184;f__UBA184;g__UBA184;s__	0.961879	0.23381	32.79	68.4	14.2986	2127927	2.17847e+06	51	42	20	1936	1981.98	63.4814	42.3037	MAG	Surface soil	JAKIWG000000000	Acidic scottish soil	~15	n/a	3.66	n/a		no
SubAcS15-25	Lutiacidiplasmataceae archaeon SubAcS15-25	Lutiacidiplasmatales	113	95	88.04	2.861	d__Archaea;p__Thermoplasmatota;c__Thermoplasmata;o__UBA184;f__UBA184;g__UBA184;s__	0.898885	0.121571	37.78	68.3	8.28901	1248117	1.41767e+06	161	33	15	1280	1453.88	58.75	48.9844	MAG	Subsurface soil	JAKIWU000000000	Acidic scottish soil	~15	n/a	5	n/a		no
SubAcS10-22	Lutiacidiplasmataceae archaeon SubAcS10-22	Lutiacidiplasmatales	114	96	94.66	1.6	d__Archaea;p__Thermoplasmatota;c__Thermoplasmata;o__UBA184;f__UBA184;g__UBA184;s__	0.900786	1.38858	36.46	67.5	23.8026	1518393	1.60405e+06	5	44	20	1412	1491.65	54.6742	50.8499	MAG	Subsurface soil	JAKIWL000000000	Acidic scottish soil	~15	n/a	4.6	n/a		no
SubAcS11-52	Lutiacidiplasmataceae archaeon SubAcS11-52	Lutiacidiplasmatales	115	97	89.06	1.6	d__Archaea;p__Thermoplasmatota;c__Thermoplasmata;o__UBA184;f__UBA184;g__UBA184;s__	0.901266	0.536198	36.35	67.5	15.3833	1414510	1.58827e+06	6	41	20	1281	1438.36	54.0984	50.9758	MAG	Subsurface soil	JAKIWN000000000	Acidic scottish soil	~15	n/a	3.9	n/a		no
AcS5-58	Lutiacidiplasma archaeon AcS5-58	Lutiacidiplasmatales	116	98	97.2	2.4	d__Archaea;p__Thermoplasmatota;c__Thermoplasmata;o__UBA184;f__UBA184;g__UBA184;s__	0.902308	0.809936	34.61	69	49.9015	2118250	2.17927e+06	27	45	20	1980	2037.04	64.798	38.9394	MAG	Surface soil	JAKIWI000000000	Acidic scottish soil	~15	n/a	3.66	n/a		no
AcS4-16	Lutiacidiplasma archaeon AcS4-16	Lutiacidiplasmatales	117	-	76.55	9.112	d__Archaea;p__Thermoplasmatota;c__Thermoplasmata;o__UBA184;f__UBA184;g__UBA184;s__	0.901749	0.0942396	36.09	69.7	11.7565	1674300	2.1872e+06	356	32	16	1698	2218.16	68.5512	37.3969	MAG	Surface soil	JAKIWC000000000	Acidic scottish soil	~15	n/a	4.9	n/a		no
AcS11-139	Lutiacidiplasma archaeon AcS11-139	Lutiacidiplasmatales	118	-	57.6	3.242	d__Archaea;p__Thermoplasmatota;c__Thermoplasmata;o__UBA184;f__UBA184;g__UBA184;s__	0.896587	0.185438	37.32	71.1	7.29257	1024935	1.7794e+06	591	16	12	1287	2234.37	75.0583	31.08	MAG	Surface soil	JAKIVQ000000000	Acidic scottish soil	~15	n/a	3.99	n/a		no
AcS3-62	Lutiacidiplasma sylvanus AcS3-62	Lutiacidiplasmatales	119	99	97.06	2	d__Archaea;p__Thermoplasmatota;c__Thermoplasmata;o__UBA184;f__UBA184;g__UBA184;s__	0.897642	0.712595	34.5	69.5	21.2344	2096516	2.16002e+06	29	46	20	1984	2044.1	62.752	41.8347	MAG	Surface soil	JAKIVZ000000000	Acidic scottish soil	~15	n/a	3.9	n/a		no
AcS1-3	Lutiacidiplasma archaeon AcS1-3	Lutiacidiplasmatales	120	-	59.42	0	d__Archaea;p__Thermoplasmatota;c__Thermoplasmata;o__UBA184;f__UBA184;g__UBA184;s__	0.900429	0.612962	34.39	67.7	23.3315	1917147	3.22643e+06	219	41	20	1924	3237.97	63.8345	43.2085	MAG	Surface soil	JAKIVS000000000	Acidic scottish soil	~15	n/a	4.2	n/a		no
AcS2-54	Lutiacidiplasma archaeon AcS2-54	Lutiacidiplasmatales	121	-	55.21	9.345	d__Archaea;p__Thermoplasmatota;c__Thermoplasmata;o__UBA184;f__UBA184;g__UBA184;s__	0.904705	0.587132	36.08	70.7	10.7827	1061590	1.92282e+06	139	22	12	1074	1945.3	63.594	44.1341	MAG	Surface soil	JAKIVY000000000	Acidic scottish soil	~15	n/a	3.8	n/a		no
AcS3-69	Lutiacidiplasma archaeon AcS3-69	Lutiacidiplasmatales	122	-	54.41	4.4	d__Archaea;p__Thermoplasmatota;c__Thermoplasmata;o__UBA184;f__UBA184;g__UBA184;s__	0.89237	0.20856	35.53	69.4	5.6915	1064237	1.95596e+06	411	8	8	1239	2277.15	73.7692	33.8983	MAG	Surface soil	JAKIWA000000000	Acidic scottish soil	~15	n/a	3.9	n/a		no
AcS13-54	Lutiacidiplasma archaeon AcS13-54	Lutiacidiplasmatales	123	100	92.58	1.76	d__Archaea;p__Thermoplasmatota;c__Thermoplasmata;o__UBA184;f__UBA184;g__UBA184;s__	0.904454	0.531448	34.52	69.4	16.698	2000810	2.16117e+06	17	44	20	951	1027.22	62.3812	40.2287	MAG	Surface soil	JAKIVT000000000	Acidic scottish soil	~15	n/a	4.33	n/a		no
AcS4-12	Lutiacidiplasma archaeon AcS4-12	Lutiacidiplasmatales	124	-	45.48	3.271	d__Archaea;p__Thermoplasmatota;c__Thermoplasmata;o__UBA184;f__UBA184;g__UBA184;s__	0.899972	0.887863	39.62	69.1	99.4195	898752	1.97615e+06	216	26	17	923	2029.46	65.3304	41.0618	MAG	Surface soil	JAKIWB000000000	Acidic scottish soil	~15	n/a	4.9	n/a		no

## Sheet: Data 3
Supplementary Data 3. Pairwise comparison of average amino acid identify of Lutacidiplasmatales genomes
	SubAcS15-31	SubAcS15-47	AcS11-62	AcS5-34	SubAcS15-67	SubAcS13-24	AcS10-2	SubAcS10-31	SubAcS15-120	AcS5-107	SubAcS13-35	TMEG-bg1	UBA184	AcS1-36	SubAcS13-64	AcS1-45	AcS1-67	AcS4-93	AcS5-86	AcS14-35	SubAcS14-22	AcS5-116	AcS5-109	AcS5-77	SubAcS9-61	SubAcS15-25	SubAcS10-22	SubAcS11-52	AcS4-16	AcS5-58	AcS3-62	AcS11-139	AcS1-3	AcS2-54	AcS4-12	AcS3-69	AcS13-54	Genus name
SubAcS15-31	100	84.47	60.44	60.41	60.79	60.51	60.02	60.36	61.47	61.56	61.68	61.68	60.34	62.55	61.63	60.58	61	61.56	60.14	60.81	60.65	62	60.63	59.79	62.09	61.66	61.43	61.7	60.58	61.16	61.16	63.15	61.01	60.26	62.06	59.99	61.49	P
SubAcS15-47	84.47	100	59.19	59.58	60.27	59.75	59.59	59.78	59.77	61.54	60.59	60.62	60.1	61.46	60.51	59.52	59.74	60.95	60.11	59.36	59.22	60.75	59.66	59.25	61.14	60.39	60.88	61.05	59.61	59.84	60.2	61.62	60.26	59.8	61.57	59.32	60.34	P
AcS11-62	60.44	59.19	100	62.33	62.72	62.85	62.18	62.4	60.62	60.73	61.37	60.77	59.6	61.7	60.81	59.94	60.67	60.72	58.59	59.99	59.54	60.94	59.69	59.41	61.26	60.64	60.93	60.91	60.24	60.6	61.08	62.34	60.67	59.61	61.8	59.13	60.93	O
AcS5-34	60.41	59.58	62.33	100	86.54	73.87	73.06	73.5	60.59	60.74	61.51	60.44	59.66	61.94	60.42	59.76	60.19	60.9	60.51	59.64	60.38	61.68	60.08	59.84	61.94	61.27	61.26	61.29	60.69	60.84	61.05	62.69	61.01	59.48	61.65	60.51	61.23	N
SubAcS15-67	60.79	60.27	62.72	86.54	100	74.4	74.06	74.03	61.21	61.48	62.15	61	60.35	62.23	61.09	59.91	60.78	61.85	60.35	60.66	60.76	62.14	60.37	60.07	62.06	61.91	61.66	61.77	61	61.32	61.59	63.48	61	59.65	61.63	60.45	61.8	N
SubAcS13-24	60.51	59.75	62.85	73.87	74.4	100	98.72	99.33	61.13	61.66	61.62	60.72	60.14	62.38	61.06	60.28	60.76	61.56	59.77	60.14	60.26	62.01	60.1	60.34	61.72	61.34	61.57	61.64	60.52	61.27	61.18	62.6	61.15	59.51	61.97	59.85	61.43	N
AcS10-2	60.02	59.59	62.18	73.06	74.06	98.72	100	99.25	60.81	61.57	61.3	60.23	59.73	61.07	60.75	60.1	59.96	61.44	58.05	60.45	60.67	61.69	60.76	59.85	61.77	60.9	60.82	60.86	60.47	60.96	60.81	61.76	60.9	60.21	60.91	59.7	60.89	N
SubAcS10-31	60.36	59.78	62.4	73.5	74.03	99.33	99.25	100	60.67	61.18	61.43	60.43	59.82	62.24	60.63	59.78	60.38	61.23	59.49	59.71	59.83	61.67	60.34	59.83	61.33	60.81	61.27	61.31	60.3	60.92	60.98	62.33	60.78	59.41	61.62	59.72	61.29	N
SubAcS15-120	61.47	59.77	60.62	60.59	61.21	61.13	60.81	60.67	100	77.68	78.76	62.09	61.2	63.34	62.12	60.9	61.6	62.75	61.54	62.09	62.05	63.35	61.99	60.43	63	62.67	62.79	62.8	62.17	62.54	62.55	64.04	62.14	61.72	63.69	60.88	62.73	M
AcS5-107	61.56	61.54	60.73	60.74	61.48	61.66	61.57	61.18	77.68	100	98.75	62.47	60.98	63.33	62.53	61.24	62.03	63.22	61.61	62.77	62.6	63.48	62	60.9	63.66	63.15	62.93	62.84	62.72	62.28	62.85	65.7	62.48	61.64	63.58	61.71	63.38	M
SubAcS13-35	61.68	60.59	61.37	61.51	62.15	61.62	61.3	61.43	78.76	98.75	100	62.63	62.27	63.66	62.83	62.2	62.87	63.38	62.75	62.97	63.34	64.23	63.51	61.13	64.15	62.79	62.97	62.88	62.7	63.05	63.53	64.7	62.67	62.65	62.5	61.05	63.02	M
TMEG-bg1	61.68	60.62	60.77	60.44	61	60.72	60.23	60.43	62.09	62.47	62.63	100	76.4	70.79	68.2	67.19	67.71	63.08	61.78	61.93	62.14	63.34	62.09	61.45	63.17	62.69	62.91	62.76	62.52	62.72	63.12	64.8	62.39	61.83	63.13	61.36	62.85	L
UBA184	60.34	60.1	59.6	59.66	60.35	60.14	59.73	59.82	61.2	60.98	62.27	76.4	100	68.43	66.49	65.2	66.24	61.82	60.64	61.14	61.33	62.06	60.82	60.57	62.11	61.65	61.88	61.84	61.58	61.67	61.79	62.77	61.5	60.73	62.14	60.33	62.03	L
AcS1-36	62.55	61.46	61.7	61.94	62.23	62.38	61.07	62.24	63.34	63.33	63.66	70.79	68.43	100	69.51	68.88	69.37	64.5	62.31	62.31	63.88	64.59	61.51	62.65	64.37	63.13	63.81	63.8	63.72	63.85	64.14	64.51	63.36	62.46	64.33	61.68	63.82	K
SubAcS13-64	61.63	60.51	60.81	60.42	61.09	61.06	60.75	60.63	62.12	62.53	62.83	68.2	66.49	69.51	100	77.32	76.9	62.84	61.68	61.6	62.12	63.13	62.07	61.45	63.07	62.44	62.94	63.02	62.23	62.37	62.74	64.19	62.47	61.79	63.04	61.11	62.64	J
AcS1-45	60.58	59.52	59.94	59.76	59.91	60.28	60.1	59.78	60.9	61.24	62.2	67.19	65.2	68.88	77.32	100	78.12	61.8	59.72	60.21	60.49	61.69	60.96	60.2	61.65	61.33	61.56	61.76	61.17	61.29	61.77	63.5	61.56	60.58	61.91	60.15	61.5	J
AcS1-67	61	59.74	60.67	60.19	60.78	60.76	59.96	60.38	61.6	62.03	62.87	67.71	66.24	69.37	76.9	78.12	100	62.55	60.58	61.74	61.87	62.69	61.69	61	62.29	61.83	62.55	62.6	61.95	62	62.46	63.78	62.11	61.68	62.8	60.8	62.28	J
AcS4-93	61.56	60.95	60.72	60.9	61.85	61.56	61.44	61.23	62.75	63.22	63.38	63.08	61.82	64.5	62.84	61.8	62.55	100	62.26	63.46	63.97	64.21	63.93	61.74	64.14	63.58	63.56	63.74	63.08	67.21	64.11	66	63.66	63.47	64.28	62.25	64.14	H
AcS5-86	60.14	60.11	58.59	60.51	60.35	59.77	58.05	59.49	61.54	61.61	62.75	61.78	60.64	62.31	61.68	59.72	60.58	62.26	100	72.9	73.08	63.41	61.55	61.2	62.71	61.21	61.92	62.24	62.72	62.23	62.71	63.68	62.89	62.66	62.41	63.12	64.15	I
AcS14-35	60.81	59.36	59.99	59.64	60.66	60.14	60.45	59.71	62.09	62.77	62.97	61.93	61.14	62.31	61.6	60.21	61.74	63.46	72.9	100	97.31	64.04	62.88	61.87	63.1	62.35	62.51	62.27	62.22	62.58	62.81	64.75	62.36	61.84	62.81	60.78	62.95	I
SubAcS14-22	60.65	59.22	59.54	60.38	60.76	60.26	60.67	59.83	62.05	62.6	63.34	62.14	61.33	63.88	62.12	60.49	61.87	63.97	73.08	97.31	100	64.04	62.27	61.41	63.45	62.33	62.75	62.74	62.66	62.68	62.89	63.93	62.51	61.39	62.81	62.27	63.41	I
AcS5-116	62	60.75	60.94	61.68	62.14	62.01	61.69	61.67	63.35	63.48	64.23	63.34	62.06	64.59	63.13	61.69	62.69	64.21	63.41	64.04	64.04	100	64.65	62.3	64.7	63.9	64.16	64.14	63.39	63.92	64.02	66.7	63.56	62.98	64.32	62.68	64.28	F
AcS5-109	60.63	59.66	59.69	60.08	60.37	60.1	60.76	60.34	61.99	62	63.51	62.09	60.82	61.51	62.07	60.96	61.69	63.93	61.55	62.88	62.27	64.65	100	60.51	63.47	62.66	62.55	62.28	64.64	64.33	64.83	66.75	65.88	64.09	71.46	71.1	71.57	G
AcS5-77	59.79	59.25	59.41	59.84	60.07	60.34	59.85	59.83	60.43	60.9	61.13	61.45	60.57	62.65	61.45	60.2	61	61.74	61.2	61.87	61.41	62.3	60.51	100	62.3	61.17	61.52	61.47	62.32	62	62.14	64.46	62.79	62.13	66.57	64.63	65.76	D
SubAcS9-61	62.09	61.14	61.26	61.94	62.06	61.72	61.77	61.33	63	63.66	64.15	63.17	62.11	64.37	63.07	61.65	62.29	64.14	62.71	63.1	63.45	64.7	63.47	62.3	100	63.93	64.26	64.28	63.2	63.65	63.86	66.73	63.51	62.66	64.45	62.59	63.8	E
SubAcS15-25	61.66	60.39	60.64	61.27	61.91	61.34	60.9	60.81	62.67	63.15	62.79	62.69	61.65	63.13	62.44	61.33	61.83	63.58	61.21	62.35	62.33	63.9	62.66	61.17	63.93	100	67.81	67.73	63.83	64.1	63.91	65.02	63.89	62.76	64.16	61.56	64.32	C
SubAcS10-22	61.43	60.88	60.93	61.26	61.66	61.57	60.82	61.27	62.79	62.93	62.97	62.91	61.88	63.81	62.94	61.56	62.55	63.56	61.92	62.51	62.75	64.16	62.55	61.52	64.26	67.81	100	99.94	64.05	64.09	64.46	66.38	64.08	63.08	64.62	62.5	64.24	B
SubAcS11-52	61.7	61.05	60.91	61.29	61.77	61.64	60.86	61.31	62.8	62.84	62.88	62.76	61.84	63.8	63.02	61.76	62.6	63.74	62.24	62.27	62.74	64.14	62.28	61.47	64.28	67.73	99.94	100	64.21	64.23	64.58	66.6	64.19	62.75	64.8	62.41	64.29	B
AcS4-16	60.58	59.61	60.24	60.69	61	60.52	60.47	60.3	62.17	62.72	62.7	62.52	61.58	63.72	62.23	61.17	61.95	63.08	62.72	62.22	62.66	63.39	64.64	62.32	63.2	63.83	64.05	64.21	100	98.9	73.62	75.22	73.28	78	73.64	71.46	74.03	A
AcS5-58	61.16	59.84	60.6	60.84	61.32	61.27	60.96	60.92	62.54	62.28	63.05	62.72	61.67	63.85	62.37	61.29	62	67.21	62.23	62.58	62.68	63.92	64.33	62	63.65	64.1	64.09	64.23	98.9	100	73.67	76.03	73.39	78.15	74.82	72.45	74.11	A
AcS3-62	61.16	60.2	61.08	61.05	61.59	61.18	60.81	60.98	62.55	62.85	63.53	63.12	61.79	64.14	62.74	61.77	62.46	64.11	62.71	62.81	62.89	64.02	64.83	62.14	63.86	63.91	64.46	64.58	73.62	73.67	100	82.83	75.39	75.04	75.82	73.49	75.14	A
AcS11-139	63.15	61.62	62.34	62.69	63.48	62.6	61.76	62.33	64.04	65.7	64.7	64.8	62.77	64.51	64.19	63.5	63.78	66	63.68	64.75	63.93	66.7	66.75	64.46	66.73	65.02	66.38	66.6	75.22	76.03	82.83	100	80.74	80.67	76.62	76.05	77.86	A
AcS1-3	61.01	60.26	60.67	61.01	61	61.15	60.9	60.78	62.14	62.48	62.67	62.39	61.5	63.36	62.47	61.56	62.11	63.66	62.89	62.36	62.51	63.56	65.88	62.79	63.51	63.89	64.08	64.19	73.28	73.39	75.39	80.74	100	95.72	82.82	80.03	82.14	A
AcS2-54	60.26	59.8	59.61	59.48	59.65	59.51	60.21	59.41	61.72	61.64	62.65	61.83	60.73	62.46	61.79	60.58	61.68	63.47	62.66	61.84	61.39	62.98	64.09	62.13	62.66	62.76	63.08	62.75	78	78.15	75.04	80.67	95.72	100	80.8	78.82	80.6	A
AcS4-12	62.06	61.57	61.8	61.65	61.63	61.97	60.91	61.62	63.69	63.58	62.5	63.13	62.14	64.33	63.04	61.91	62.8	64.28	62.41	62.81	62.81	64.32	71.46	66.57	64.45	64.16	64.62	64.8	73.64	74.82	75.82	76.62	82.82	80.8	100	93.75	97.89	A
AcS3-69	59.99	59.32	59.13	60.51	60.45	59.85	59.7	59.72	60.88	61.71	61.05	61.36	60.33	61.68	61.11	60.15	60.8	62.25	63.12	60.78	62.27	62.68	71.1	64.63	62.59	61.56	62.5	62.41	71.46	72.45	73.49	76.05	80.03	78.82	93.75	100	96.15	A
AcS13-54	61.49	60.34	60.93	61.23	61.8	61.43	60.89	61.29	62.73	63.38	63.02	62.85	62.03	63.82	62.64	61.5	62.28	64.14	64.15	62.95	63.41	64.28	71.57	65.76	63.8	64.32	64.24	64.29	74.03	74.11	75.14	77.86	82.14	80.6	97.89	96.15	100	A

## Sheet: Data 4
Supplementary Data 4. Pairwise comparison of 16S rRNA gene similarity of Lutacidiplasmatales genomes
	SubAcS15-31	SubAcS15-47	AcS11-62	AcS5-34	SubAcS15-67	SubAcS13-24	AcS10-2	SubAcS10-31	SubAcS15-120	AcS5-107	SubAcS13-35	TMEG-bg1	UBA184	AcS1-36	SubAcS13-64	AcS1-45	AcS1-67	AcS4-93	AcS5-86	AcS14-35	SubAcS14-22	AcS5-116	AcS5-109	AcS5-77	SubAcS9-61	SubAcS15-25	SubAcS10-22	SubAcS11-52	AcS4-16	AcS5-58	AcS3-62	AcS11-139	AcS1-3	AcS2-54	AcS4-12	AcS3-69	AcS13-54	Genus name
SubAcS15-31	100	-	94.14	-	93.21	94.264	-	94.275	-	-	-	96.253	-	-	96.765	-	-	-	-	95.913	-	-	-	-	95.708	94.584	95.163	94.755	92.952	-	95.031	-	-	-	-	-	93.58	P
SubAcS15-47	-	-	-	-	-	-	-	-	-	-	-	-	-	-	-	-	-	-	-	-	-	-	-	-	-	-	-	-	-	-	-	-	-	-	-	-	-	P
AcS11-62	94.14	-	100	-	94.129	94.264	-	94.275	-	-	-	94.515	-	-	95.781	-	-	-	-	96.093	-	-	-	-	96.619	94.211	95.642	95.192	94.322	-	97.147	-	-	-	-	-	98.143	O
AcS5-34	-	-	-	-	-	-	-	-	-	-	-	-	-	-	-	-	-	-	-	-	-	-	-	-	-	-	-	-	-	-	-	-	-	-	-	-	-	N
SubAcS15-67	93.21	-	94.129	-	100	ND	-	ND	-	-	-	95.37	-	-	ND	-	-	-	-	95.062	-	-	-	-	95.525	95.34	95.37	95.988	94.053	-	93.827	-	-	-	-	-	93.969	N
SubAcS13-24	94.264	-	94.264	-	ND	100	-	100	-	-	-	95.22	-	-	95.22	-	-	-	-	94.455	-	-	-	-	95.029	ND	95.411	95.411	ND	-	94.466	-	-	-	-	-	ND	N
AcS10-2	-	-	-	-	-	-	-	-	-	-	-	-	-	-	-	-	-	-	-	-	-	-	-	-	-	-	-	-	-	-	-	-	-	-	-	-	-	N
SubAcS10-31	94.275	-	94.275	-	ND	100	-	100	-	-	-	95.229	-	-	95.229	-	-	-	-	94.466	-	-	-	-	95.038	ND	95.42	95.42	ND	-	94.476	-	-	-	-	-	ND	N
SubAcS15-120	-	-	-	-	-	-	-	-	-	-	-	-	-	-	-	-	-	-	-	-	-	-	-	-	-	-	-	-	-	-	-	-	-	-	-	-	-	M
AcS5-107	-	-	-	-	-	-	-	-	-	-	-	-	-	-	-	-	-	-	-	-	-	-	-	-	-	-	-	-	-	-	-	-	-	-	-	-	-	M
SubAcS13-35	-	-	-	-	-	-	-	-	-	-	-	-	-	-	-	-	-	-	-	-	-	-	-	-	-	-	-	-	-	-	-	-	-	-	-	-	-	M
TMEG-bg1	96.253	-	94.515	-	95.37	95.22	-	95.229	-	-	-	100	-	-	96.906	-	-	-	-	96.524	-	-	-	-	96.524	95.736	95.774	95.365	95.154	-	95.916	-	-	-	-	-	94.942	L
UBA184	-	-	-	-	-	-	-	-	-	-	-	-		-	-	-	-	-	-	-	-	-	-	-	-	-	-	-	-	-	-	-	-	-	-	-	-	L
AcS1-36	-	-	-	-	-	-	-	-	-	-	-	-	-	-	-	-	-	-	-	-	-	-	-	-	-	-	-	-	-	-	-	-	-	-	-	-	-	K
SubAcS13-64	96.765	-	95.781	-	ND	95.22	-	95.229	-	-	-	96.906	-	-	100	-	-	-	-	97.468	-	-	-	-	98.172	ND	97.468	97.468	ND	-	96.91	-	-	-	-	-	ND	J
AcS1-45	-	-	-	-	-	-	-	-	-	-	-	-	-	-	-	-	-	-	-	-	-	-	-	-	-	-	-	-	-	-	-	-	-	-	-	-	-	J
AcS1-67	-	-	-	-	-	-	-	-	-	-	-	-	-	-	-	-	-	-	-	-	-	-	-	-	-	-	-	-	-	-	-	-	-	-	-	-	-	J
AcS4-93	-	-	-	-	-	-	-	-	-	-	-	-	-	-	-	-	-	-	-	-	-	-	-	-	-	-	-	-	-	-	-	-	-	-	-	-	-	H
AcS5-86	-	-	-	-	-	-	-	-	-	-	-	-	-	-	-	-	-	-	-	-	-	-	-	-	-	-	-	-	-	-	-	-	-	-	-	-	-	I
AcS14-35	95.913	-	96.093	-	95.062	94.455	-	94.466	-	-	-	96.524	-	-	97.468	-	-	-	-	100	-	-	-	-	97.819	96.512	97.137	96.728	95.815	-	96.596	-	-	-	-	-	97.082	I
SubAcS14-22	-	-	-	-	-	-	-	-	-	-	-	-	-	-	-	-	-	-	-	-	-	-	-	-	-	-	-	-	-	-	-	-	-	-	-	-	-	I
AcS5-116	-	-	-	-	-	-	-	-	-	-	-	-	-	-	-	-	-	-	-	-	-	-	-	-	-	-	-	-	-	-	-	-	-	-	-	-	-	F
AcS5-109	-	-	-	-	-	-	-	-	-	-	-	-	-	-	-	-	-	-	-	-	-	-	-	-	-	-	-	-	-	-	-	-	-	-	-	-	-	G
AcS5-77	-	-	-	-	-	-	-	-	-	-	-	-	-	-	-	-	-	-	-	-	-	-	-	-	-	-	-	-	-	-	-	-	-	-	-	-	-	D
SubAcS9-61	95.708	-	96.619	-	95.525	95.029	-	95.038	-	-	-	96.524	-	-	98.172	-	-	-	-	97.819	-	-	-	-	100	97.674	96.796	96.251	96.476	-	97.073	-	-	-	-	-	96.498	E
SubAcS15-25	94.584	-	94.211	-	95.34	ND	-	ND	-	-	-	95.736	-	-	ND	-	-	-	-	96.512	-	-	-	-	97.674	100	96.124	95.914	96.256	-	94.584	-	-	-	-	-	96.109	C
SubAcS10-22	95.163	-	95.642	-	95.37	95.411	-	95.42	-	-	-	95.774	-	-	97.468	-	-	-	-	97.137	-	-	-	-	96.796	96.124	100	99.455	94.934	-	96.528	-	-	-	-	-	95.525	B
SubAcS11-52	94.755	-	95.192	-	95.988	95.411	-	95.42	-	-	-	95.365	-	-	97.468	-	-	-	-	96.728	-	-	-	-	96.251	95.914	99.455	100	94.934	-	96.12	-	-	-	-	-	95.72	B
AcS4-16	92.952	-	94.322	-	94.053	ND	-	ND	-	-	-	95.154	-	-	ND	-	-	-	-	95.815	-	-	-	-	96.476	96.256	94.934	94.934	100	-	95.815	-	-	-	-	-	96.256	A
AcS5-58	-	-	-	-	-	-	-	-	-	-	-	-	-	-	-	-	-	-	-	-	-	-	-	-	-	-	-	-	-	-	-	-	-	-	-	-	-	A
AcS3-62	95.031	-	97.147	-	93.827	94.466	-	94.476	-	-	-	95.916	-	-	96.91	-	-	-	-	96.596	-	-	-	-	97.073	94.584	96.528	96.12	95.815	-	100	-	-	-	-	-	98.444	A
AcS11-139	-	-	-	-	-	-	-	-	-	-	-	-	-	-	-	-	-	-	-	-	-	-	-	-	-	-	-	-	-	-	-	-	-	-	-	-	-	A
AcS1-3	-	-	-	-	-	-	-	-	-	-	-	-	-	-	-	-	-	-	-	-	-	-	-	-	-	-	-	-	-	-	-	-	-	-	-	-	-	A
AcS2-54	-	-	-	-	-	-	-	-	-	-	-	-	-	-	-	-	-	-	-	-	-	-	-	-	-	-	-	-	-	-	-	-	-	-	-	-	-	A
AcS4-12	-	-	-	-	-	-	-	-	-	-	-	-	-	-	-	-	-	-	-	-	-	-	-	-	-	-	-	-	-	-	-	-	-	-	-	-	-	A
AcS3-69	-	-	-	-	-	-	-	-	-	-	-	-	-	-	-	-	-	-	-	-	-	-	-	-	-	-	-	-	-	-	-	-	-	-	-	-	-	A
AcS13-54	93.58	-	98.143	-	93.969	ND	-	ND	-	-	-	94.942	-	-	ND	-	-	-	-	97.082	-	-	-	-	96.498	96.109	95.525	95.72	96.256	-	98.444	-	-	-	-	-	100	A
ND	The results of there not being significant overlap between partial 16S rRNA gene sequences
-	The 16S rRNA gene could not be recovered for one or both of the genomes being compared
> 99 %	Same species
> 95 %	Same genera
> 90 %	Same family

## Sheet: Data 5
Supplementary Data 5. Lutacidiplasmatales genomes as type material for reclassification
Genome	Criteria 1: Completeness > 90%	Criteria 2: Contamination < 5%	Criteria 3a: Presence of 23S_rRNA	Criteria 3b: Presence of 16S_rRNA	Criteria 3c: Presence of 5S_rRNA	Criteria 4: tRNAs for standard 20 aa	Pass rules 1 to 4	# Contigs	Genus classification (see Figure 1)
AcS3-62	96.67	1.6	1	1	1	20	Y	29	A
SubAcS15-31	96	2.4	1	1	1	20	Y	5	P
TMEG-bg1	95.94	1.6	1	1	1	20	Y	74	L
SubAcS10-22	93.87	1.6	1	1	1	20	Y	5	B
AcS13-54	92.76	2.4	2	1	1	20	Y	219	A
SubAcS15-67	90	2.4	1	1	1	20	Y	159	N
AcS5-107	97.87	2.4	0	0	1	20	N	52	M
AcS5-116	97.5	3.2	0	0	1	20	N	51	F
AcS5-58	96.28	2.4	1	0	1	20	N	27	A
SubAcS10-31	94.36	1.6	1	1	1	19	N	105	N
SubAcS13-64	93.16	1.6	0	1	1	20	N	97	J
AcS11-62	92.98	1.6	0	2	1	20	N	129	O
AcS1-3	91.34	1.6	0	0	1	20	N	28	A
UBA184	90.75	3.2	0	0	1	19	N	54	L
SubAcS15-120	89.96	1.6	1	0	1	20	N	106	M
AcS4-93	89.13	6	0	0	1	19	N	205	H
SubAcS13-24	88.47	0.8	1	1	1	20	N	95	N
SubAcS11-52	88.27	1.6	0	1	1	20	N	6	B
AcS5-34	87.17	0.8	0	0	1	18	N	146	N
SubAcS15-25	85.2	1.6	0	1	1	15	N	161	C
AcS1-67	82.45	1.6	0	0	1	20	N	37	J
SubAcS9-61	82.04	1.6	0	1	1	18	N	311	E
AcS1-45	81.27	1.6	0	0	1	17	N	222	J
AcS4-16	70.56	7.01	0	1	1	16	N	356	A
AcS5-77	65.62	3.2	0	0	0	13	N	309	D
SubAcS13-35	61.28	0.27	0	0	1	16	N	164	M
AcS1-36	59.06	0	0	0	1	15	N	17	K
AcS5-109	53.53	5.2	0	0	0	8	N	400	G
AcS2-54	52.65	7.48	0	0	1	12	N	139	A
SubAcS15-47	50.93	1.87	1	0	1	16	N	373	P
AcS14-35	47.04	1.87	0	1	1	14	N	213	I
AcS3-69	45.91	2.4	0	0	0	8	N	411	A
SubAcS14-22	43.46	3.58	0	0	1	17	N	569	I
AcS4-12	41.74	0.93	0	0	1	17	N	216	A
AcS11-139	39.99	0.4	0	0	1	12	N	591	A
AcS5-86	37.44	2.4	0	0	0	4	N	411	I
AcS10-2	32.55	0	0	0	0	15	N	263	N

## Sheet: Data 6
Supplementary Data 6. BLASTn comparsion of AcS3-62 16S rRNA gene against the non-redundundant database (June 2020)
Accession number	ID %	alignment length (nt)	E-value	bit score	sample	Environmental source (soil, rumen, sediment…)	pH (optimal or in situ)	pH range for growth	Temperature (optimal or in situ)	temp range for growth	reference	publication doi number	Any other comments on material
EF446193.1	95.007	1442	0	2252	environmental clone	acidic river	2.3	n/a	14 - 24	na	Garcia-Moyano et al. 2007	10.1016/j.syapm.2007.08.002	clone antb9
HM745410.1	95.324	1433	0	2272	environmental clone	acid mine effluent	3.12	n/a	25.6	n/a	González-Toril et al. 2011	10.1128/AEM.02459-10	clone 20m_arch_g6
HM745448.1	95.673	1433	0	2302	environmental clone	acid mine effluent	2.23	n/a	28.1	n/a	González-Toril et al. 2011	10.1128/AEM.02459-10	clone 1000m_arch_a8
HM745465.1	95.673	1433	0	2298	environmental clone	acid mine effluent	1.93	n/a	30.8	n/a	González-Toril et al. 2011	10.1128/AEM.02459-10	clone 1200m_arch_a12
EF020355.1	97.133	872	0	1471	environmental clone	trembling aspen rhizosphere under ambient CO2 conditions	n/a	n/a	n/a	n/a	Lesaulnier et al. 2008	10.1111/j.1462-2920.2007.01512.x	clone Amb_16S_arch_1027
EF020886.1	96.897	870	0	1456	environmental clone	trembling aspen rhizosphere under ambient CO2 conditions	n/a	n/a	n/a	n/a	Lesaulnier et al. 2008	10.1111/j.1462-2920.2007.01512.x	clone Amb_16S_arch_460
EF021017.1	96.9	871	0	1456	environmental clone	trembling aspen rhizosphere under ambient CO2 conditions	n/a	n/a	n/a	n/a	Lesaulnier et al. 2008	10.1111/j.1462-2920.2007.01512.x	clone Amb_16S_arch_602
EF021070.1	97.015	871	0	1463	environmental clone	trembling aspen rhizosphere under ambient CO2 conditions	n/a	n/a	n/a	n/a	Lesaulnier et al. 2008	10.1111/j.1462-2920.2007.01512.x	clone Amb_16S_arch_660
EF021233.1	96.9	871	0	1458	environmental clone	trembling aspen rhizosphere under ambient CO2 conditions	n/a	n/a	n/a	n/a	Lesaulnier et al. 2008	10.1111/j.1462-2920.2007.01512.x	clone Amb_16S_arch_850
EF021310.1	96.785	871	0	1452	environmental clone	trembling aspen rhizosphere under ambient CO2 conditions	n/a	n/a	n/a	n/a	Lesaulnier et al. 2008	10.1111/j.1462-2920.2007.01512.x	clone Amb_16S_arch_943
EF021343.1	97.018	872	0	1465	environmental clone	trembling aspen rhizosphere under ambient CO2 conditions	n/a	n/a	n/a	n/a	Lesaulnier et al. 2008	10.1111/j.1462-2920.2007.01512.x	clone Amb_16S_arch_984
EF021373.1	97.13	871	0	1469	environmental clone	trembling aspen rhizosphere under ambient CO2 conditions	n/a	n/a	n/a	n/a	Lesaulnier et al. 2008	10.1111/j.1462-2920.2007.01512.x	clone Amb_16S_arch_4051
EF021520.1	97.015	871	0	1463	environmental clone	trembling aspen rhizosphere under ambient CO2 conditions	n/a	n/a	n/a	n/a	Lesaulnier et al. 2008	10.1111/j.1462-2920.2007.01512.x	clone Amb_16S_arch_5611
EF021600.1	96.9	871	0	1458	environmental clone	trembling aspen rhizosphere under ambient CO2 conditions	n/a	n/a	n/a	n/a	Lesaulnier et al. 2008	10.1111/j.1462-2920.2007.01512.x	clone Amb_16S_arch_6521
EF021647.1	99.541	871	0	1587	environmental clone	trembling aspen rhizosphere under ambient CO2 conditions	n/a	n/a	n/a	n/a	Lesaulnier et al. 2008	10.1111/j.1462-2920.2007.01512.x	clone Amb_16S_arch_7011
EF021682.1	97.015	871	0	1461	environmental clone	trembling aspen rhizosphere under ambient CO2 conditions	n/a	n/a	n/a	n/a	Lesaulnier et al. 2008	10.1111/j.1462-2920.2007.01512.x	clone Amb_16S_arch_7421
EF021883.1	97.13	871	0	1469	environmental clone	trembling aspen rhizosphere under elevated CO2 conditions	n/a	n/a	n/a	n/a	Lesaulnier et al. 2008	10.1111/j.1462-2920.2007.01512.x	clone Elev_16S_arch_1187
EF021886.1	96.674	872	0	1447	environmental clone	trembling aspen rhizosphere under elevated CO2 conditions	n/a	n/a	n/a	n/a	Lesaulnier et al. 2008	10.1111/j.1462-2920.2007.01512.x	clone Elev_16S_arch_1191
EF021930.1	96.9	871	0	1458	environmental clone	trembling aspen rhizosphere under elevated CO2 conditions	n/a	n/a	n/a	n/a	Lesaulnier et al. 2008	10.1111/j.1462-2920.2007.01512.x	clone Elev_16S_arch_1240
EF021994.1	97.011	870	0	1461	environmental clone	trembling aspen rhizosphere under elevated CO2 conditions	n/a	n/a	n/a	n/a	Lesaulnier et al. 2008	10.1111/j.1462-2920.2007.01512.x	clone Elev_16S_arch_1309
EF022004.1	96.9	871	0	1458	environmental clone	trembling aspen rhizosphere under elevated CO2 conditions	n/a	n/a	n/a	n/a	Lesaulnier et al. 2008	10.1111/j.1462-2920.2007.01512.x	clone Elev_16S_arch_1319
EF022062.1	97.011	870	0	1459	environmental clone	trembling aspen rhizosphere under elevated CO2 conditions	n/a	n/a	n/a	n/a	Lesaulnier et al. 2008	10.1111/j.1462-2920.2007.01512.x	clone Elev_16S_arch_1382
EF022081.1	96.9	871	0	1458	environmental clone	trembling aspen rhizosphere under elevated CO2 conditions	n/a	n/a	n/a	n/a	Lesaulnier et al. 2008	10.1111/j.1462-2920.2007.01512.x	clone Elev_16S_arch_1404
EF022090.1	97.015	871	0	1463	environmental clone	trembling aspen rhizosphere under elevated CO2 conditions	n/a	n/a	n/a	n/a	Lesaulnier et al. 2008	10.1111/j.1462-2920.2007.01512.x	clone Elev_16S_arch_1413
EF022124.1	97.015	871	0	1463	environmental clone	trembling aspen rhizosphere under elevated CO2 conditions	n/a	n/a	n/a	n/a	Lesaulnier et al. 2008	10.1111/j.1462-2920.2007.01512.x	clone Elev_16S_arch_1452
KF225661.1	96.284	915	0	1502	environmental clone	Acid Mine Los Rueldos	2	n/a	13	n/a	Méndez-García et al. 2014	10.1038/ismej.2013.242	clone LR_BA_55
EF600904.1	95.924	1055	0	1709	environmental clone	acid mine drainage	2.3	n/a	20	n/a	Qiu et al. 2008	10.1002/jobm.200800002	clone DBS-2
EF600908.1	95.699	1116	0	1792	environmental clone	acid mine drainage	2.3	n/a	20	n/a	Qiu et al. 2008	10.1002/jobm.200800002	clone DBS-6
EF600910.1	95.878	1116	0	1805	environmental clone	acid mine drainage	2.3	n/a	20	n/a	Qiu et al. 2008	10.1002/jobm.200800002	clone DBS-8
EF396245.1	95.62	1347	0	2158	environmental clone	abandoned copper mine drainage in Odiel river basin	2.5 - 2.75	n/a	n/a	n/a	Rowe et al. 2007	10.1111/j.1462-2920.2007.01294.x	clone ORCMO.17
EF396246.1	95.765	1346	0	2167	environmental clone	abandoned copper mine drainage in Odiel river basin	2.5 - 2.75	n/a	n/a	n/a	Rowe et al. 2007	10.1111/j.1462-2920.2007.01294.x	clone ORCMO.1
EF396247.1	94.572	1345	0	2080	environmental clone	abandoned copper mine drainage in Odiel river basin	2.5 - 2.75	n/a	n/a	n/a	Rowe et al. 2007	10.1111/j.1462-2920.2007.01294.x	clone ORCMO.26
AB262703.1	96.217	1401	0	2292	environmental clone	peat soil	n/a	n/a	n/a	n/a	unpublished	unpublished	clone: HSM050P-A-2
AB364936.1	95.503	1401	0	2237	environmental clone	peat soil	n/a	n/a	n/a	n/a	unpublished	unpublished	clone: EASN12
AB364937.1	95.646	1401	0	2248	environmental clone	peat soil	n/a	n/a	n/a	n/a	unpublished	unpublished	clone: EASN13
FJ228389.1	95.824	1341	0	2167	environmental clone	sediment of acidic mine pit lake 111	n/a	n/a	n/a	n/a	unpublished	unpublished	clone SALE1A3
FJ228391.1	95.004	1341	0	2104	environmental clone	sediment of acidic mine pit lake 111	n/a	n/a	n/a	n/a	unpublished	unpublished	clone SALE1A5
FJ228392.1	92.543	1341	0	1921	environmental clone	sediment of acidic mine pit lake 111	n/a	n/a	n/a	n/a	unpublished	unpublished	clone SALE1B1
FJ386380.1	97.155	914	0	1543	environmental clone	red soil cropland	n/a	n/a	n/a	n/a	unpublished	unpublished	clone Arc-CS12
FJ468485.1	95.961	1436	0	2329	environmental clone	peat soil	n/a	n/a	n/a	n/a	unpublished	unpublished	clone S23
FJ584329.1	96.066	915	0	1489	environmental clone	acidic red soil	n/a	n/a	n/a	n/a	unpublished	unpublished	clone Arc-CS32
KP204545.1	95.391	1432	0	2278	environmental clone	Copahue geotherma field	n/a	n/a	n/a	n/a	Urbieta et al. 2015	10.1007/s00792-015-0729-2	clone LMi-biof-arch_a12
KC537460.1	95.628	915	0	1467	environmental clone	acid mine drainage	2 - 4	n/a	10	n/a	Yang et al. 2014	https://doi.org/10.1016/S1003-6326(14)63474-9	clone AMD-archB06
KC537463.1	95.847	915	0	1478	environmental clone	acid mine drainage	2 - 4	n/a	10	n/a	Yang et al. 2014	https://doi.org/10.1016/S1003-6326(14)63474-9	clone AMD-archB09
KC537480.1	95.965	917	0	1487	environmental clone	acid mine drainage	2 - 4	n/a	10	n/a	Yang et al. 2014	https://doi.org/10.1016/S1003-6326(14)63474-9	clone AMD-archB26
KC537501.1	96.284	915	0	1502	environmental clone	acid mine drainage	2 - 4	n/a	10	n/a	Yang et al. 2014	https://doi.org/10.1016/S1003-6326(14)63474-9	clone AMD-archC18
KC537507.1	95.956	915	0	1483	environmental clone	acid mine drainage	2 - 4	n/a	10	n/a	Yang et al. 2014	https://doi.org/10.1016/S1003-6326(14)63474-9	clone AMD-archC24
KC537549.1	96.612	915	0	1519	environmental clone	acid mine drainage	2 - 4	n/a	10	n/a	Yang et al. 2014	https://doi.org/10.1016/S1003-6326(14)63474-9	clone AMD-archE09
KC537555.1	96.721	915	0	1524	environmental clone	acid mine drainage	2 - 4	n/a	10	n/a	Yang et al. 2014	https://doi.org/10.1016/S1003-6326(14)63474-9	clone AMD-archE15
KC537559.1	96.612	915	0	1519	environmental clone	acid mine drainage	2 - 4	n/a	10	n/a	Yang et al. 2014	https://doi.org/10.1016/S1003-6326(14)63474-9	clone AMD-archE19
KC537578.1	96.503	915	0	1513	environmental clone	acid mine drainage	2 - 4	n/a	10	n/a	Yang et al. 2014	https://doi.org/10.1016/S1003-6326(14)63474-9	clone AMD-archF06
KC537594.1	96.503	915	0	1513	environmental clone	acid mine drainage	2 - 4	n/a	10	n/a	Yang et al. 2014	https://doi.org/10.1016/S1003-6326(14)63474-9	clone AMD-archF22
KC537608.1	95.856	917	0	1482	environmental clone	acid mine drainage	2 - 4	n/a	10	n/a	Yang et al. 2014	https://doi.org/10.1016/S1003-6326(14)63474-9	clone AMD-archG05
KC537620.1	96.292	917	0	1504	environmental clone	acid mine drainage	2 - 4	n/a	10	n/a	Yang et al. 2014	https://doi.org/10.1016/S1003-6326(14)63474-9	clone AMD-archG17
KC537627.1	96.292	917	0	1504	environmental clone	acid mine drainage	2 - 4	n/a	10	n/a	Yang et al. 2014	https://doi.org/10.1016/S1003-6326(14)63474-9	clone AMD-archG24
KC537710.1	95.856	917	0	1482	environmental clone	acid mine drainage	2 - 4	n/a	10	n/a	Yang et al. 2014	https://doi.org/10.1016/S1003-6326(14)63474-9	clone AMD-archJ05
KC537714.1	95.965	917	0	1487	environmental clone	acid mine drainage	2 - 4	n/a	10	n/a	Yang et al. 2014	https://doi.org/10.1016/S1003-6326(14)63474-9	clone AMD-archJ09
KC537724.1	95.856	917	0	1482	environmental clone	acid mine drainage	2 - 4	n/a	10	n/a	Yang et al. 2014	https://doi.org/10.1016/S1003-6326(14)63474-9	clone AMD-archJ19
FJ174740.1	98.906	914	0	1633	environmental clone	red soil	4.2	n/a	n/a	n/a	Ying et al. 2010	10.1111/j.1758-2229.2009.00130.x	clone Arc-R20
FJ174741.1	95.519	915	0	1461	environmental clone	red soil	4.3	n/a	n/a	n/a	Ying et al. 2010	10.1111/j.1758-2229.2009.00130.x	clone Arc-D55
FJ174742.1	96.499	914	0	1509	environmental clone	red soil	4.2	n/a	n/a	n/a	Ying et al. 2010	10.1111/j.1758-2229.2009.00130.x	clone Arc-R27
FJ174743.1	97.265	914	0	1548	environmental clone	red soil	4.3	n/a	n/a	n/a	Ying et al. 2010	10.1111/j.1758-2229.2009.00130.x	clone Arc-D9
FJ174744.1	96.718	914	0	1520	environmental clone	red soil	4.2	n/a	n/a	n/a	Ying et al. 2010	10.1111/j.1758-2229.2009.00130.x	clone Arc-R42
AB600345.1	96.423	1342	0	2211	environmental clone	acidic spring	3.5	n/a	78	up to 97	Kato et al. 2011	10.1111/j.1574-6968.2011.02267.x	clone="HO28S9A62
AB600367.1	97.265	914	0	1548	environmental clone	acidic spring	3.5	n/a	78	up to 97	Kato et al. 2011	10.1111/j.1574-6968.2011.02267.x	clone="HO28S21A35"
AB848744.1	96.933	913	0	1530	environmental clone	soil of Gotjawal Forest	n/a	n/a	n/a	n/a	unpublished	unpublished	GJarc1-A07
AB848800.1	96.28	914	0	1500	environmental clone	soil of Gotjawal Forest	n/a	n/a	n/a	n/a	unpublished	unpublished	GJarc1-F06
AB848854.1	96.94	915	0	1531	environmental clone	soil of Gotjawal Forest	n/a	n/a	n/a	n/a	unpublished	unpublished	GJarc2_C04
AF523938.1	96.045	1416	0	2305	environmental clone	forested wetland	2 - 4	n/a	29 - 31	n/a	Brofft et al. 2002	10.1046/j.1462-2920.2002.00337.x	clone ARCP2-12
AF523939.1	96.065	1423	0	2318	environmental clone	forested wetland	2 - 4	n/a	29 - 31	n/a	Brofft et al. 2003	10.1046/j.1462-2920.2002.00337.x	clone ARCP1-30
AJ548935.1	94.59	1146	0	1770	environmental clone	oligotrophic fen	4 - 4.5	n/a	~ 10	n/a	Galand et al. 2003	10.1046/j.1462-2920.2003.00520.x	clone FenA-16S
AJ548936.1	95.55	1146	0	1831	environmental clone	oligotrophic fen	4 - 4.5	n/a	~ 10	n/a	Galand et al. 2003	10.1046/j.1462-2920.2003.00520.x	clone FenB-16S
AJ548937.1	95.288	1146	0	1814	environmental clone	oligotrophic fen	4 - 4.5	n/a	~ 10	n/a	Galand et al. 2003	10.1046/j.1462-2920.2003.00520.x	clone FenG-16S
AJ548938.1	94.599	1148	0	1772	environmental clone	oligotrophic fen	4 - 4.5	n/a	~ 10	n/a	Galand et al. 2003	10.1046/j.1462-2920.2003.00520.x	clone FenU-16S
AJ548939.1	95.288	1146	0	1814	environmental clone	oligotrophic fen	4 - 4.5	n/a	~ 10	n/a	Galand et al. 2003	10.1046/j.1462-2920.2003.00520.x	clone FenB1-16S
DQ303248.1	95.679	1435	0	2300	environmental clone	acidic river	2.6	n/a	17	n/a	García-Moyano et al. 2007	10.1016/j.syapm.2007.08.002	clone anta6
DQ857286.1	95.878	1116	0	1805	environmental clone	closed copper mine	n/a	n/a	n/a	n/a	unpublished	unpublished	clone tlsA1-1
DQ857290.1	95.739	1056	0	1698	environmental clone	closed copper mine	n/a	n/a	n/a	n/a	unpublished	unpublished	clone tlsA1-5

## Sheet: Data 7
Supplementary Data 7. Presence of Lutacidiplasmataceae and Lutacidiplasma in >150,000 16S rRNA libraries
Environment	Number of samples with this description	Number of samples with Ca. Lutacidiplasmataceae (90% similiarity)	Number of samples with Ca. Lutacidiplasmata (95% similiarity)	Prevalence of Ca. Lutacidiplasmataceae (90% similarity)	Prevalence of Ca. Lutacidiplasmata (95% similarity)	Genus fraction of family
Mine drainage	38	12	11	0.315789	0.289474	0.916667
Peat	36	11	1	0.305556	0.0277778	0.0909091
Snow	71	7	7	0.0985915	0.0985915	1
Cave	13	1	1	0.0769231	0.0769231	1
Crude oil	54	4	0	0.0740741	0	0
Soil	57933	3753	2615	0.0647817	0.0451383	0.696776
Marine sediment	2396	134	124	0.0559265	0.0517529	0.925373
Compost	195	7	7	0.0358974	0.0358974	1
Hot springs	377	11	4	0.0291777	0.0106101	0.363636
Oil field	70	2	1	0.0285714	0.0142857	0.5
Pond	102	2	0	0.0196078	0	0
Ant fungus garden	178	3	3	0.0168539	0.0168539	1
Freshwater sediment	1337	19	6	0.0142109	0.00448766	0.315789
Rhizosphere	13304	156	93	0.0117258	0.00699038	0.596154
Beach sand	180	2	0	0.0111111	0	0

## Sheet: Data 8
Supplementary Data 8. Key pathways in Thermoplasmatota genomes and ancestral reconstructions
Pathway		KO	Gene	Function		Thermoplasmatota LCA	Acidiprofundales LCA	Thermoplasmatales LCA	Thermoprofundales LCA	Poseidoniales LCA	Lunaplasmatales LCA	SG8-5 LCA	Gimiplasmatales LCA	Methanomassiliicoccales LCA	Lutacidiplasmatales LCA		Archaeoglobus-fulgidus-DSM4304	Archaeoglobus-veneficus-SNP6	Ferroglobus-placidus-DSM10642	Geoglobus-ahangari-234	JdFR-45	MAR08-339	T469	ARK-15	I-plasma	DSM9789	VT	UBA567	Fac-Y	fer1	GSS1	DSM1728	Kam2015	JCM13583	UBA582	E-plasma	JCM30642	B-DKE	CSIRO1	UBA447	UBA509	ex4484-36	ex4484-6	JdFR-43	HGW-Thermoplasmata-1	M9B2D	SM1-50	ex4572-165	M9B1D
Glycolysis/Gluconeogenesis		K00845	glk	glucokinase [EC:2.7.1.2]		0	0	0	0	0	0	0	0	0	1		0	0	0	0	0	1	1	1	1	2	1	1	1	1	1	1	1	2	0	1	1	1	1	1	1	0	0	0	0	0	0	0	1
		K00886	ppgK	polyphosphate glucokinase [EC:2.7.1.63]		0	0	0	0	0	0	0	0	0	0		0	0	0	0	0	0	0	0	0	0	0	0	0	0	0	0	0	0	0	0	0	0	0	0	0	0	0	0	0	0	0	0	0
		K00918	pfkC	ADP-dependent phosphofructokinase/glucokinase [EC:2.7.1.146 2.7.1.147]		0	0	0	0	0	0	0	0	0	0		0	0	0	0	0	0	0	0	0	0	0	0	0	0	0	0	0	0	0	0	0	0	0	0	0	0	0	0	0	0	0	0	0
		K06859	pgi1	glucose-6-phosphate isomerase archaeal [EC:5.3.1.9]		1	1	0	0	0	0	1	0	0	0		1	1	1	1	0	1	1	1	0	0	0	0	0	0	0	0	0	0	0	0	0	0	0	0	0	0	0	1	0	0	0	0	0
		K15916	pgi-pmi	glucose/mannose-6-phosphate isomerase [EC:5.3.1.9 5.3.1.8]		0	0	0	0	0	0	0	0	0	0		0	0	0	0	0	0	0	0	2	1	1	1	1	1	1	1	1	2	0	1	1	1	1	1	1	0	0	0	1	2	1	1	1
		K00850	pfkA PFK	6-phosphofructokinase 1 [EC:2.7.1.11]		0	0	0	0	0	0	0	0	0	0		0	0	0	0	0	0	0	0	0	0	0	0	0	0	0	0	0	0	0	0	0	0	0	0	0	0	0	0	0	2	3	0	2
		K16370	pfkB	6-phosphofructokinase 2 [EC:2.7.1.11]		0	0	0	0	0	0	0	0	0	0		0	0	0	0	0	0	0	0	0	0	0	0	0	0	0	0	0	0	0	0	0	0	0	0	0	0	0	0	0	0	0	0	0
		K21071	pfk pfp	ATP-dependent phosphofructokinase / diphosphate-dependent phosphofructokinase [EC:2.7.1.11 2.7.1.90]		0	0	0	1	0	0	0	0	0	1		0	0	0	0	0	0	0	0	0	0	0	0	0	0	0	0	0	0	0	0	0	0	0	0	0	0	0	0	1	1	1	0	1
		K01622	K01622	fructose 1 6-bisphosphate aldolase/phosphatase [EC:4.1.2.13 3.1.3.11]		1	1	1	0	0	1	0	1	1	0		1	1	1	1	1	1	1	1	1	1	1	1	1	1	1	1	1	2	0	1	1	1	1	1	1	1	0	0	1	0	0	0	0
		K16306	K16306	fructose-bisphosphate aldolase / 2-amino-3 7-dideoxy-D-threo-hept-6-ulosonate synthase [EC:4.1.2.13 2.2.1.10]		0	0	0	0	1	0	0	1	1	1		2	2	2	2	0	0	0	0	0	0	0	0	0	0	0	0	0	0	0	0	0	0	0	0	0	0	0	0	0	0	0	0	0
		K00918	pfkC	ADP-dependent phosphofructokinase/glucokinase [EC:2.7.1.146 2.7.1.147]		0	0	0	0	0	0	0	0	0	0		0	0	0	0	0	0	0	0	0	0	0	0	0	0	0	0	0	0	0	0	0	0	0	0	0	0	0	0	0	0	0	0	0
		K11645	fbaB	fructose-bisphosphate aldolase class I [EC:4.1.2.13]		0	0	0	0	0	0	0	0	0	1		0	0	0	0	0	0	0	0	0	0	0	0	0	0	0	0	0	0	0	0	0	0	0	0	0	0	0	0	0	1	1	0	1
		K01624	FBA fbaA	fructose-bisphosphate aldolase class II [EC:4.1.2.13]		0	0	0	0	0	0	0	0	0	0		0	0	0	0	0	0	0	0	0	0	0	0	0	0	0	0	0	0	0	0	0	0	0	0	0	0	0	0	1	0	0	0	0
		K03841	FBP fbp	fructose-1 6-bisphosphatase I [EC:3.1.3.11]		0	0	0	0	0	0	0	0	0	0		0	0	0	0	0	0	0	0	0	0	0	0	0	0	0	0	0	0	0	0	0	0	0	0	0	0	0	0	0	0	0	0	0
		K16306	K16306	fructose-bisphosphate aldolase / 2-amino-3 7-dideoxy-D-threo-hept-6-ulosonate synthase [EC:4.1.2.13 2.2.1.10]		0	0	0	0	1	0	0	1	1	1		2	2	2	2	0	0	0	0	0	0	0	0	0	0	0	0	0	0	0	0	0	0	0	0	0	0	0	0	0	0	0	0	0
		K01803	TPI tpiA	triosephosphate isomerase (TIM) [EC:5.3.1.1]		0	1	1	1	1	1	1	1	1	1		1	1	1	1	1	1	1	1	1	1	1	1	1	1	1	1	1	1	0	1	1	1	1	1	1	1	0	1	1	1	1	0	0
		K00134	GAPDH gapA	glyceraldehyde 3-phosphate dehydrogenase [EC:1.2.1.12]		0	1	0	1	0	0	0	0	0	0		0	0	0	0	1	1	1	1	0	0	0	0	0	0	0	0	0	0	0	0	0	0	0	0	0	0	0	0	1	2	1	0	2
		K18978	gapN	glyceraldehyde-3-phosphate dehydrogenase [NAD(P)]] [EC:1.2.1.90]		0	0	0	0	0	0	0	0	0	0		0	0	0	0	0	0	0	0	0	0	0	0	0	0	0	0	0	0	0	0	0	1	0	0	0	0	0	0	0	0	0	0	0
		K00150	gap2	glyceraldehyde-3-phosphate dehydrogenase (NAD(P)) [EC:1.2.1.59]		1	0	1	0	1	1	1	0	1	1		1	1	1	1	0	0	0	0	1	1	1	1	1	1	1	1	1	2	1	1	1	1	1	1	1	1	1	0	0	1	0	1	1
		K00927	PGK pgk	phosphoglycerate kinase [EC:2.7.2.3]		0	1	1	1	1	1	0	1	1	1		1	1	1	1	1	1	1	1	1	1	1	1	1	1	1	1	1	1	1	1	1	1	1	1	1	0	1	0	1	1	1	1	1
		K15634	gpmB	probable phosphoglycerate mutase [EC:5.4.2.12]		0	0	1	0	0	0	0	0	0	0		0	0	0	0	0	0	0	1	0	2	2	2	2	2	3	2	3	0	2	3	2	1	3	2	1	0	0	0	0	0	0	0	0
		K15635	apgM	2 3-bisphosphoglycerate-independent phosphoglycerate mutase [EC:5.4.2.12]		0	1	1	1	1	1	1	1	1	1		2	2	2	2	1	1	1	1	1	1	1	1	1	1	1	1	1	2	2	1	1	1	1	1	1	0	0	0	0	0	0	1	0
		K01689	ENO eno	enolase [EC:4.2.1.11]		0	0	0	0	0	0	0	0	0	0		1	1	1	1	1	1	1	1	1	1	1	1	1	1	1	1	1	2	0	1	1	1	1	1	1	0	1	0	1	1	1	0	1
		K00873	PK pyk	pyruvate kinase [EC:2.7.1.40]		0	1	1	1	1	0	0	0	0	1		0	0	1	0	0	1	1	0	0	1	2	1	1	1	1	1	1	1	1	1	1	1	1	1	1	0	0	0	1	0	0	0	1
		K01006	ppdK	pyruvate orthophosphate dikinase [EC:2.7.9.1]		0	1	0	0	0	0	1	0	0	0		0	0	0	0	1	1	1	1	1	0	0	0	0	0	1	1	1	8	0	1	1	1	1	0	1	0	1	2	1	0	0	0	0
Pentose Phosphate Pathway		K08094	hxlB	6-phospho-3-hexuloisomerase [EC:5.3.1.27]		1	1	1	1	0	1	1	1	1	1		1	1	1	1	1	1	1	1	1	0	0	0	0	0	0	0	0	0	0	0	0	0	0	0	0	0	0	1	1	1	1	1	1
		K13831	hps-phi	3-hexulose-6-phosphate synthase / 6-phospho-3-hexuloisomerase [EC:4.1.2.43 5.3.1.27]		0	0	0	0	0	0	0	0	0	0		1	1	1	1	0	1	1	1	1	0	0	0	0	0	0	0	0	0	0	0	0	0	1	0	0	0	1	1	1	1	1	1	1
		K01783	rpe RPE	ribulose-phosphate 3-epimerase [EC:5.1.3.1]		1	1	1	1	1	1	1	1	1	1		0	0	0	0	1	1	1	1	1	1	1	1	1	1	1	1	1	2	1	1	1	1	1	1	1	1	1	0	1	1	1	0	1
		K01807	rpiA	ribose 5-phosphate isomerase A [EC:5.3.1.6]		1	1	1	1	1	1	1	1	1	1		1	1	1	1	1	1	1	1	1	1	1	1	1	1	1	1	1	2	1	1	1	1	1	1	1	0	0	1	1	1	1	0	1
		K00948	PRPS prsA	ribose-phosphate pyrophosphokinase [EC:2.7.6.1]		0	1	1	1	1	1	1	1	1	1		2	2	2	2	1	1	1	1	1	1	1	1	1	1	1	1	1	1	0	1	1	1	1	1	1	0	1	1	1	2	1	1	1
		K00615	E2.2.1.1 tktA tktB	transketolase [EC:2.2.1.1]		1	1	1	1	1	1	1	1	1	1		0	0	0	0	2	2	2	2	2	2	2	0	2	2	2	2	2	4	3	2	2	2	2	3	2	0	0	2	2	2	2	0	2
		K00616	E2.2.1.2 talA talB	transaldolase [EC:2.2.1.2]		0	1	1	0	1	1	1	1	1	1		0	0	0	0	1	1	1	1	1	1	2	1	2	2	1	1	1	2	1	1	1	1	1	1	1	0	0	1	0	1	1	0	0
Glucose / Mannose / Galactose Interconversions		K15778	pmm-pgm	phosphomannomutase / phosphoglucomutase [EC:5.4.2.8 5.4.2.2]		1	1	1	1	1	1	1	1	1	1		1	1	1	1	0	2	2	1	1	1	1	1	1	1	1	1	1	2	0	1	1	1	1	1	1	1	1	1	1	2	2	1	1
		K01784	galE GALE	UDP-glucose 4-epimerase [EC:5.1.3.2]		0	1	1	1	1	1	1	1	1	1		1	1	1	1	1	2	2	4	3	2	3	3	2	2	3	3	3	3	4	5	4	2	3	3	4	2	2	1	2	1	1	3	1
		K00965	galT GALT	UDPglucose--hexose-1-phosphate uridylyltransferase [EC:2.7.7.12]		0	0	0	0	0	0	0	0	0	0		1	0	1	1	0	0	0	0	0	0	0	0	0	0	0	0	0	0	0	0	0	0	0	0	0	0	0	0	1	1	0	0	0
		K15916	pgi-pmi	glucose/mannose-6-phosphate isomerase [EC:5.3.1.9 5.3.1.8]		0	0	0	0	0	0	0	0	0	0		0	0	0	0	0	0	0	0	2	1	1	1	1	1	1	1	1	2	0	1	1	1	1	1	1	0	0	0	1	2	1	1	1
		K15778	pmm-pgm	phosphomannomutase / phosphoglucomutase [EC:5.4.2.8 5.4.2.2]		1	1	1	1	1	1	1	1	1	1		1	1	1	1	0	2	2	1	1	1	1	1	1	1	1	1	1	2	0	1	1	1	1	1	1	1	1	1	1	2	2	1	1
		K16881	K16881	mannose-1-phosphate guanylyltransferase / phosphomannomutase [EC:2.7.7.13 5.4.2.8]		0	0	0	0	0	0	0	0	0	0		0	0	0	0	0	0	0	0	0	1	1	0	0	0	0	0	0	0	0	1	0	0	0	0	0	0	0	0	0	0	0	0	0
Trehalose Biosynthesis		K16055	TPS	trehalose 6-phosphate synthase/phosphatase [EC:2.4.1.15 3.1.3.12]		0	0	1	0	0	0	0	0	0	0		0	0	0	0	0	0	0	0	0	2	1	2	1	1	1	1	1	3	1	3	1	1	2	1	2	0	0	0	1	1	1	0	0
Pyruvate Metabolism		K00174	korA oorA oforA	2-oxoglutarate/2-oxoacid ferredoxin oxidoreductase subunit alpha [EC:1.2.7.3 1.2.7.11]		0	1	1	1	1	1	1	1	1	1		2	0	1	1	2	1	1	4	2	2	2	1	2	2	2	2	2	5	1	2	2	2	2	2	2	0	0	1	0	4	1	0	2
		K00175	korB oorB oforB	2-oxoglutarate/2-oxoacid ferredoxin oxidoreductase subunit beta [EC:1.2.7.3 1.2.7.11]		0	1	1	1	1	1	1	1	1	1		2	0	1	1	1	1	1	4	2	2	2	2	2	2	2	2	2	5	1	2	2	2	2	2	2	0	0	0	0	3	1	0	2
		K00163	aceE	pyruvate dehydrogenase E1 component [EC:1.2.4.1]		0	0	0	0	1	0	0	0	0	0		0	0	0	0	0	0	0	0	0	0	0	0	0	0	0	0	0	0	0	0	0	0	0	0	0	0	0	0	0	0	0	0	0
		K00161	PDHA pdhA	pyruvate dehydrogenase E1 component alpha subunit [EC:1.2.4.1]		0	0	0	0	0	0	0	0	0	0		0	0	0	0	0	0	0	0	0	0	0	0	0	0	0	0	0	1	0	0	0	0	0	0	0	0	0	0	0	0	0	0	0
		K00162	PDHB pdhB	pyruvate dehydrogenase E1 component beta subunit [EC:1.2.4.1]		0	0	0	0	0	0	0	0	0	0		0	0	0	0	0	0	0	0	0	0	0	0	0	0	0	0	0	1	0	0	0	0	0	0	0	0	0	0	0	0	0	0	0
		K00382	DLD lpd pdhD	dihydrolipoamide dehydrogenase [EC:1.8.1.4]		0	0	1	1	1	1	0	0	0	1		0	0	0	0	0	0	0	0	1	2	2	1	1	2	2	2	2	4	1	1	2	1	1	1	1	0	0	0	0	0	0	0	0
		K00627	DLAT aceF pdhC	pyruvate dehydrogenase E2 component (dihydrolipoamide acetyltransferase) [EC:2.3.1.12]		0	0	0	0	0	0	0	0	0	0		0	0	0	0	0	0	0	0	1	1	2	1	2	2	1	1	1	1	1	1	1	1	1	1	1	0	0	0	0	0	0	0	0
		K00027	ME2 sfcA maeA	malate dehydrogenase (oxaloacetate-decarboxylating) [EC:1.1.1.38]		0	1	1	1	1	1	1	1	1	1		1	1	0	1	1	1	1	1	1	1	1	2	1	1	1	1	1	3	1	1	1	1	1	1	1	0	0	0	1	0	0	1	1
		K01759	GLO1 gloA	lactoylglutathione lyase [EC:4.4.1.5]		0	0	0	0	0	1	0	0	0	1		0	0	0	0	0	0	0	0	0	0	0	0	0	0	0	0	0	0	0	0	0	0	0	0	0	0	1	0	0	0	0	0	0
		K01069	E3.1.2.6 gloB	hydroxyacylglutathione hydrolase [EC:3.1.2.6]		0	0	0	1	1	1	1	1	1	0		4	2	2	2	0	0	0	0	1	0	0	0	0	0	0	0	0	0	0	1	3	1	2	1	0	0	1	0	1	2	3	1	2
		K01895	ACSS acs	acetyl-CoA synthetase [EC:6.2.1.1]		1	0	1	1	1	1	1	1	1	1		6	2	1	1	0	0	0	0	1	2	7	1	1	1	3	4	4	9	3	2	2	2	2	1	3	2	1	2	1	2	2	3	4
		K00128	ALDH	aldehyde dehydrogenase (NAD]) [EC:1.2.1.3]		0	0	0	0	0	0	0	0	0	0		0	0	0	0	1	0	0	0	1	1	0	0	0	0	1	1	1	4	1	1	1	1	1	1	1	0	0	0	0	0	0	0	0
Glyoxylate Shunt		K01637	E4.1.3.1 aceA	isocitrate lyase [EC:4.1.3.1]		0	0	0	0	0	0	0	0	0	0		0	0	0	0	0	0	0	0	0	0	0	0	0	0	0	0	0	0	0	1	0	0	0	0	0	0	0	0	0	0	0	0	0
TCA Reactions		K01638	aceB glcB	malate synthase [EC:2.3.3.9]		0	0	0	0	0	0	0	0	0	0		0	0	0	0	0	0	0	0	0	0	0	0	0	0	0	0	0	0	0	1	0	0	0	0	0	0	0	0	0	0	0	0	0
		K01647	CS gltA	citrate synthase [EC:2.3.3.1]		0	1	1	1	1	1	1	0	1	1		1	1	1	1	0	1	1	1	2	2	2	2	2	2	1	2	1	1	1	2	2	1	2	1	2	0	0	0	0	1	0	0	0
		K01681	ACO acnA	aconitate hydratase [EC:4.2.1.3]		0	0	1	0	1	0	1	0	1	1		0	0	0	0	0	0	0	1	1	1	1	2	1	1	1	1	1	5	1	1	1	1	1	1	1	0	0	0	1	1	0	1	1
		K00031	IDH1 IDH2 icd	isocitrate dehydrogenase [EC:1.1.1.42]		0	0	0	0	0	0	1	0	0	0		1	1	1	1	0	0	0	1	1	2	2	2	2	2	1	1	1	2	2	1	1	1	1	2	2	0	0	0	1	0	0	1	1
		K00174	korA oorA oforA	2-oxoglutarate/2-oxoacid ferredoxin oxidoreductase subunit alpha [EC:1.2.7.3 1.2.7.11]		0	1	1	1	1	1	1	1	1	1		2	0	1	1	2	1	1	4	2	2	2	1	2	2	2	2	2	5	1	2	2	2	2	2	2	0	0	1	0	4	1	0	2
		K00175	korB oorB oforB	2-oxoglutarate/2-oxoacid ferredoxin oxidoreductase subunit beta [EC:1.2.7.3 1.2.7.11]		0	1	1	1	1	1	1	1	1	1		2	0	1	1	1	1	1	4	2	2	2	2	2	2	2	2	2	5	1	2	2	2	2	2	2	0	0	0	0	3	1	0	2
		K00382	DLD lpd pdhD	dihydrolipoamide dehydrogenase [EC:1.8.1.4]		0	0	1	1	1	1	0	0	0	1		0	0	0	0	0	0	0	0	1	2	2	1	1	2	2	2	2	4	1	1	2	1	1	1	1	0	0	0	0	0	0	0	0
		K01902	sucD	succinyl-CoA synthetase alpha subunit [EC:6.2.1.5]		1	1	1	1	1	1	1	1	1	1		2	0	1	1	1	1	1	1	2	1	1	0	1	1	1	1	1	2	2	1	1	1	1	1	1	0	0	2	0	1	1	0	1
		K01903	sucC	succinyl-CoA synthetase beta subunit [EC:6.2.1.5]		1	1	1	1	1	1	0	1	0	1		2	0	1	1	1	1	1	1	1	1	1	0	1	1	1	1	1	3	2	1	1	1	1	1	1	0	0	1	0	1	1	0	1
		K00239	sdhA frdA	succinate dehydrogenase / fumarate reductase flavoprotein subunit [EC:1.3.5.1 1.3.5.4]		0	0	0	0	1	0	0	0	0	0		1	0	1	1	0	0	0	1	2	1	2	1	1	1	1	1	1	3	2	1	1	2	2	1	1	0	0	0	0	0	0	0	0
		K00245	frdB	fumarate reductase iron-sulfur subunit [EC:1.3.5.4]		0	0	0	0	0	0	0	0	0	0		0	0	0	0	0	0	0	0	0	0	0	0	0	0	0	0	0	0	0	0	0	0	0	0	0	0	0	0	0	0	0	0	0
		K01679	E4.2.1.2B fumC	fumarate hydratase class II [EC:4.2.1.2]		0	0	0	0	0	0	0	0	0	0		0	0	0	0	1	0	0	0	0	0	0	0	0	0	0	0	0	0	0	0	0	0	0	0	0	0	0	0	0	0	0	0	0
		K00024	mdh	malate dehydrogenase [EC:1.1.1.37]		0	0	1	0	1	1	0	0	0	1		0	1	1	1	0	0	0	1	1	1	1	0	1	1	1	1	1	1	1	1	1	1	1	1	1	0	0	0	0	0	0	0	0
Propanoate Asimilation		K01966	PCCB pccB	propionyl-CoA carboxylase beta chain [EC:6.4.1.3]		0	1	0	1	1	1	1	0	0	1		0	0	0	0	0	0	0	0	0	0	0	0	0	0	0	0	0	0	0	0	0	0	0	0	0	0	0	0	0	0	0	0	0
		K11263	bccA	acetyl-CoA/propionyl-CoA carboxylase biotin carboxylase biotin carboxyl carrier protein [EC:6.4.1.2 6.4.1.3 6.3.4.14]		0	0	0	0	0	0	0	0	0	0		0	0	0	0	0	0	0	0	0	0	0	0	0	0	0	0	0	0	0	0	0	0	0	0	0	0	0	0	0	0	0	0	0
		K05606	MCEE epi	methylmalonyl-CoA/ethylmalonyl-CoA epimerase [EC:5.1.99.1]		1	1	0	0	1	1	0	0	0	1		1	0	1	1	1	1	1	0	0	0	0	0	0	0	0	0	0	0	0	0	0	0	0	0	0	0	0	0	0	0	0	0	0
		K01848	E5.4.99.2A mcmA1	methylmalonyl-CoA mutase N-terminal domain [EC:5.4.99.2]		1	1	1	1	1	1	1	0	0	1		2	0	3	2	0	1	1	1	1	1	1	1	1	1	1	1	1	2	0	1	1	1	1	1	1	1	1	0	0	0	0	0	1
		K00140	mmsA	malonate-semialdehyde dehydrogenase (acetylating) / methylmalonate-semialdehyde dehydrogenase [EC:1.2.1.18 1.2.1.27]		0	0	0	0	0	0	0	0	0	0		0	0	0	0	0	0	0	0	1	0	1	0	0	0	0	0	0	0	0	0	0	0	0	0	1	0	0	1	0	0	0	0	0
Glutamine and Glutamate Metabolism		K00261	GLUD1 2 gdhA	glutamate dehydrogenase (NAD(P)]) [EC:1.4.1.3]		1	1	1	1	0	1	0	1	1	1		1	0	1	1	1	0	0	1	1	1	1	1	1	1	2	2	2	3	0	1	1	1	1	1	1	2	0	1	0	0	0	0	0
		K01915	glnA GLUL	glutamine synthetase [EC:6.3.1.2]		0	1	1	1	1	1	1	0	0	1		1	1	1	1	0	2	2	1	1	1	1	1	2	2	1	1	1	4	2	1	1	1	2	1	1	1	2	3	1	2	2	2	2
		K00265	gltB	glutamate synthase (NADPH/NADH) large chain [EC:1.4.1.13 1.4.1.14]		0	0	1	1	0	0	0	1	1	0		0	0	0	0	0	0	0	0	0	0	0	0	0	0	0	0	0	0	0	0	0	0	0	0	0	0	0	0	0	0	0	0	0
		K00266	gltD	glutamate synthase (NADPH/NADH) small chain [EC:1.4.1.13 1.4.1.14]		1	1	1	1	0	1	1	1	0	1		0	2	0	0	1	1	1	1	2	0	0	0	0	0	1	1	1	2	2	0	0	1	1	1	0	0	1	0	0	1	1	0	1
		K00820	glmS GFPT	glucosamine--fructose-6-phosphate aminotransferase (isomerizing) [EC:2.6.1.16]		0	1	0	1	1	1	1	1	1	0		0	0	1	1	1	1	1	1	0	2	1	1	2	1	1	1	2	2	0	0	2	0	2	3	1	1	0	0	1	1	1	1	0
		K00764	purF PPAT	amidophosphoribosyltransferase [EC:2.4.2.14]		1	1	1	1	1	1	1	1	1	1		1	1	1	1	1	1	1	1	1	1	1	1	1	1	1	1	1	2	0	1	1	1	1	1	1	1	0	1	1	1	1	0	1
		K01955	carB CPA2	carbamoyl-phosphate synthase large subunit [EC:6.3.5.5]		1	0	1	1	1	1	0	1	1	1		1	1	1	1	0	0	0	1	1	1	1	1	1	1	1	1	1	2	1	1	1	1	1	1	1	2	1	0	1	1	1	0	1
		K01956	carA CPA1	carbamoyl-phosphate synthase small subunit [EC:6.3.5.5]		1	0	1	1	1	1	0	1	1	1		1	1	1	1	0	0	0	1	1	1	1	0	1	1	1	1	1	3	1	1	1	1	1	1	1	1	0	0	1	1	1	0	1
Glycine Cleavage System		K00282	gcvPA	glycine dehydrogenase subunit 1 [EC:1.4.4.2]		1	1	1	1	1	1	1	1	1	1		0	0	0	0	1	1	1	1	1	1	1	1	1	1	1	1	1	2	1	1	1	1	1	1	1	0	1	1	1	1	1	1	1
		K00283	gcvPB	glycine dehydrogenase subunit 2 [EC:1.4.4.2]		1	1	1	1	1	1	1	1	1	1		0	0	0	0	0	1	1	1	1	1	1	1	1	1	1	1	1	2	1	1	1	1	1	1	1	0	1	1	1	1	1	1	1
		K00605	gcvT AMT	aminomethyltransferase [EC:2.1.2.10]		1	1	1	1	1	1	1	1	1	1		0	0	0	0	1	1	1	1	1	1	1	0	1	1	1	1	1	2	1	1	1	1	1	1	1	1	1	1	1	1	1	1	1
		K00382	DLD lpd pdhD	dihydrolipoamide dehydrogenase [EC:1.8.1.4]		0	0	1	1	1	1	0	0	0	1		0	0	0	0	0	0	0	0	1	2	2	1	1	2	2	2	2	4	1	1	2	1	1	1	1	0	0	0	0	0	0	0	0
		K02437	gcvH GCSH	glycine cleavage system H protein		1	1	1	1	1	1	1	1	1	1		0	0	0	0	1	1	1	1	1	1	1	1	1	1	1	1	1	2	1	1	1	1	1	1	1	1	1	1	1	2	2	1	2
Alanine, Serine, and Cysteine Degradation		K19244	ala	alanine dehydrogenase [EC:1.4.1.1]		0	0	1	0	0	0	0	1	1	0		1	1	1	1	0	0	0	0	2	1	0	2	2	2	1	1	1	1	2	1	1	2	3	1	2	0	0	0	0	1	0	0	0
		K01754	E4.3.1.19 ilvA tdcB	threonine dehydratase [EC:4.3.1.19]		0	0	1	0	0	0	0	0	0	1		0	0	0	1	0	0	0	1	3	1	1	0	1	1	2	1	1	2	1	1	1	1	2	1	1	0	1	0	0	0	0	0	0
		K01760	metC	cystathionine beta-lyase [EC:4.4.1.8]		0	0	0	0	0	0	0	0	0	0		0	0	0	0	0	0	0	0	0	0	0	0	0	0	0	0	0	0	0	0	0	0	0	0	0	0	0	0	0	0	0	0	0
Asparagine and Aspartate Degradation		K00812	aspB	aspartate aminotransferase [EC:2.6.1.1]		0	1	1	1	1	1	1	1	1	1		2	2	2	1	1	2	2	1	1	1	2	1	1	1	2	2	2	1	2	1	1	1	3	1	1	1	1	0	2	0	1	1	1
Histidine Degradation		K01745	hutH HAL	histidine ammonia-lyase [EC:4.3.1.3]		1	1	1	1	1	1	1	1	0	1		0	0	0	0	1	1	1	1	1	1	0	0	1	1	1	1	1	3	2	1	1	1	1	1	1	1	1	0	0	1	1	1	1
		K01712	hutU UROC1	urocanate hydratase [EC:4.2.1.49]		0	1	1	1	1	1	1	1	0	1		0	0	0	0	1	1	1	1	3	1	0	2	1	1	1	1	1	5	0	1	1	1	1	1	1	0	0	1	0	1	1	1	1
		K01468	hutI AMDHD1	imidazolonepropionase [EC:3.5.2.7]		0	1	1	1	1	1	1	1	0	1		0	0	0	0	1	1	1	1	1	1	0	0	0	0	1	1	1	3	1	1	1	1	1	1	1	1	1	1	0	1	1	0	1
		K00603	fctD	glutamate formiminotransferase [EC:2.1.2.5]		0	1	1	1	1	1	1	1	0	1		0	0	0	0	0	0	0	0	0	1	1	1	1	1	1	1	1	1	1	1	1	1	1	1	1	0	0	0	1	1	1	0	0
Arginine Degradation		K02626	pdaD	arginine decarboxylase [EC:4.1.1.19]		0	1	1	1	0	1	1	1	1	1		3	2	2	1	1	1	1	1	1	1	1	1	1	1	1	1	1	1	0	1	1	1	1	1	1	1	1	0	0	1	1	1	1
		K01480	speB	agmatinase [EC:3.5.3.11]		1	1	1	1	1	1	1	1	1	1		1	1	1	1	1	1	1	1	2	2	1	0	1	1	1	1	1	2	1	1	1	1	1	1	1	0	1	1	0	2	1	1	1
		K09251	patA	putrescine aminotransferase [EC:2.6.1.82]		0	0	0	0	0	0	0	0	0	0		1	0	0	0	0	0	0	0	0	0	0	0	0	0	0	0	0	0	0	0	0	0	0	0	0	0	0	0	0	0	0	0	0
		K00128	ALDH	aldehyde dehydrogenase (NAD]) [EC:1.2.1.3]		0	0	0	0	0	0	0	0	0	0		0	0	0	0	1	0	0	0	1	1	0	0	0	0	1	1	1	4	1	1	1	1	1	1	1	0	0	0	0	0	0	0	0
		K00823	puuE	4-aminobutyrate aminotransferase [EC:2.6.1.19]		1	1	1	1	1	1	1	1	1	1		0	0	0	0	1	0	0	1	1	1	1	0	1	1	1	1	1	3	1	1	1	1	1	1	1	1	0	1	0	0	0	0	0
		K00135	gabD	succinate-semialdehyde dehydrogenase / glutarate-semialdehyde dehydrogenase [EC:1.2.1.16 1.2.1.79 1.2.1.20]		0	0	0	0	0	0	0	0	0	0		0	0	0	0	0	0	0	0	1	0	1	2	1	1	1	0	1	2	0	1	1	0	2	2	1	0	0	0	0	1	1	0	0
Valine, Leucine, and Isoleucine Degradation		K00826	E2.6.1.42 ilvE	branched-chain amino acid aminotransferase [EC:2.6.1.42]		0	0	0	0	1	1	0	1	1	1		1	1	1	1	0	0	0	1	0	0	0	0	0	0	0	0	0	1	2	1	1	1	2	1	1	0	0	0	0	0	0	0	0
		K00166	BCKDHA bkdA1	2-oxoisovalerate dehydrogenase E1 component alpha subunit [EC:1.2.4.4]		0	0	0	0	0	0	0	0	0	0		0	0	0	0	0	0	0	0	1	0	1	0	1	1	1	1	1	1	0	1	1	1	1	1	1	0	0	0	0	0	0	0	0
		K00167	BCKDHB bkdA2	2-oxoisovalerate dehydrogenase E1 component beta subunit [EC:1.2.4.4]		0	0	1	0	1	1	0	0	0	1		0	0	0	0	0	0	0	0	1	0	0	0	1	1	1	1	1	1	0	1	1	0	0	0	1	0	0	0	0	0	0	0	0
		K00382	DLD lpd pdhD	dihydrolipoamide dehydrogenase [EC:1.8.1.4]		0	0	1	1	1	1	0	0	0	1		0	0	0	0	0	0	0	0	1	2	2	1	1	2	2	2	2	4	1	1	2	1	1	1	1	0	0	0	0	0	0	0	0
		K09699	DBT bkdB	2-oxoisovalerate dehydrogenase E2 component (dihydrolipoyl transacylase) [EC:2.3.1.168]		0	0	0	0	0	0	0	0	0	0		0	0	0	0	0	0	0	0	0	0	0	0	0	0	0	0	0	0	0	0	0	0	0	0	0	0	0	0	0	0	0	0	0
		K00627	DLAT aceF pdhC	pyruvate dehydrogenase E2 component (dihydrolipoamide acetyltransferase) [EC:2.3.1.12]		0	0	0	0	0	0	0	0	0	0		0	0	0	0	0	0	0	0	1	1	2	1	2	2	1	1	1	1	1	1	1	1	1	1	1	0	0	0	0	0	0	0	0
		K00249	ACADM acd	acyl-CoA dehydrogenase [EC:1.3.8.7]		1	0	1	1	0	0	0	0	0	1		3	0	2	2	0	0	0	1	1	1	2	1	1	1	1	1	1	2	3	1	1	1	3	1	0	0	0	0	0	1	2	0	1
		K01715	crt	enoyl-CoA hydratase [EC:4.2.1.17]		1	0	1	1	1	1	1	0	0	1		2	0	0	1	0	0	0	1	1	1	1	0	0	0	1	1	1	0	4	2	1	2	2	2	2	1	1	0	0	0	0	0	1
		K01692	paaF echA	enoyl-CoA hydratase [EC:4.2.1.17]		0	0	0	0	0	0	0	0	0	0		1	0	0	0	0	0	0	0	0	0	1	0	1	1	0	0	0	0	0	0	0	0	0	0	0	0	0	0	0	0	0	0	0
		K01968	E6.4.1.4A	3-methylcrotonyl-CoA carboxylase alpha subunit [EC:6.4.1.4]		0	0	0	0	0	0	0	0	0	0		0	0	0	0	0	0	0	0	0	0	0	0	0	0	0	0	0	0	0	0	0	0	0	0	0	0	0	0	0	2	1	0	0
		K01969	E6.4.1.4B	3-methylcrotonyl-CoA carboxylase beta subunit [EC:6.4.1.4]		0	0	0	0	0	0	0	0	0	0		0	0	0	0	0	0	0	0	0	0	0	0	0	0	0	0	0	0	0	0	0	0	0	0	0	0	0	0	0	1	1	0	1
		K13766	liuC	methylglutaconyl-CoA hydratase [EC:4.2.1.18]		0	0	0	1	1	0	1	0	0	0		0	0	0	0	0	0	0	0	0	0	0	0	0	0	0	0	0	0	0	0	0	0	0	0	0	0	0	0	0	1	1	0	0
		K01782	fadJ	3-hydroxyacyl-CoA dehydrogenase / enoyl-CoA hydratase / 3-hydroxybutyryl-CoA epimerase [EC:1.1.1.35 4.2.1.17 5.1.2.3]		0	0	0	0	0	0	0	0	0	0		0	0	0	0	0	0	0	0	0	0	0	0	0	0	0	0	0	0	0	0	0	0	0	0	0	0	0	0	0	0	0	0	0
		K01640	E4.1.3.4 HMGCL hmgL	hydroxymethylglutaryl-CoA lyase [EC:4.1.3.4]		0	0	0	0	0	0	0	0	0	0		0	0	0	0	0	0	0	0	0	0	0	0	0	0	0	0	0	0	0	0	0	0	0	0	0	0	0	0	0	0	0	0	0
		K00020	mmsB HIBADH	3-hydroxyisobutyrate dehydrogenase [EC:1.1.1.31]		0	0	0	0	0	0	0	0	0	0		0	0	0	0	0	0	0	0	0	0	0	0	0	0	1	1	1	1	0	0	1	0	0	0	0	0	0	0	0	0	0	0	0
		K00632	fadA fadI	acetyl-CoA acyltransferase [EC:2.3.1.16]		0	0	0	0	0	0	0	0	0	0		2	0	0	0	0	0	0	1	2	1	2	1	3	2	1	1	1	2	1	2	2	2	2	2	3	0	0	0	0	0	0	0	0
		K00140	mmsA iolA ALDH6A1	malonate-semialdehyde dehydrogenase (acetylating) / methylmalonate-semialdehyde dehydrogenase [EC:1.2.1.18 1.2.1.27]		0	0	0	0	0	0	0	0	0	0		0	0	0	0	0	0	0	0	1	0	1	0	0	0	0	0	0	0	0	0	0	0	0	0	1	0	0	1	0	0	0	0	0
Methionine and Threonine Degradation		K01761	E4.4.1.11	methionine-gamma-lyase [EC:4.4.1.11]		0	0	0	0	0	0	0	0	0	0		0	0	0	0	0	0	0	0	0	0	0	0	0	0	0	0	0	1	0	0	0	0	0	0	0	0	0	0	0	0	0	0	0
		K01754	E4.3.1.19 ilvA tdcB	threonine dehydratase [EC:4.3.1.19]		0	0	1	0	0	0	0	0	0	1		0	0	0	1	0	0	0	1	3	1	1	0	1	1	2	1	1	2	1	1	1	1	2	1	1	0	1	0	0	0	0	0	0
		K00166	BCKDHA bkdA1	2-oxoisovalerate dehydrogenase E1 component alpha subunit [EC:1.2.4.4]		0	0	0	0	0	0	0	0	0	0		0	0	0	0	0	0	0	0	1	0	1	0	1	1	1	1	1	1	0	1	1	1	1	1	1	0	0	0	0	0	0	0	0
		K00167	BCKDHB bkdA2	2-oxoisovalerate dehydrogenase E1 component beta subunit [EC:1.2.4.4]		0	0	1	0	1	1	0	0	0	1		0	0	0	0	0	0	0	0	1	0	0	0	1	1	1	1	1	1	0	1	1	0	0	0	1	0	0	0	0	0	0	0	0
		K00382	DLD lpd pdhD	dihydrolipoamide dehydrogenase [EC:1.8.1.4]		0	0	1	1	1	1	0	0	0	1		0	0	0	0	0	0	0	0	1	2	2	1	1	2	2	2	2	4	1	1	2	1	1	1	1	0	0	0	0	0	0	0	0
		K09699	DBT bkdB	2-oxoisovalerate dehydrogenase E2 component (dihydrolipoyl transacylase) [EC:2.3.1.168]		0	0	0	0	0	0	0	0	0	0		0	0	0	0	0	0	0	0	0	0	0	0	0	0	0	0	0	0	0	0	0	0	0	0	0	0	0	0	0	0	0	0	0
		K00627	DLAT aceF pdhC	pyruvate dehydrogenase E2 component (dihydrolipoamide acetyltransferase) [EC:2.3.1.12]		0	0	0	0	0	0	0	0	0	0		0	0	0	0	0	0	0	0	1	1	2	1	2	2	1	1	1	1	1	1	1	1	1	1	1	0	0	0	0	0	0	0	0
Archaeal Proteosome		K03420	psmR	proteasome regulatory subunit		0	0	0	0	0	0	0	0	0	0		1	1	1	1	1	1	1	1	1	0	0	0	0	0	0	0	0	0	0	0	0	0	0	0	0	2	2	0	1	0	0	0	0
		K03432	psmA prcA	proteasome alpha subunit [EC:3.4.25.1]		1	1	1	1	1	1	1	1	1	1		1	1	1	1	0	1	2	1	1	1	1	1	1	1	1	1	1	1	0	1	1	1	1	1	1	2	2	1	1	1	2	1	1
		K03433	psmB prcB	proteasome beta subunit [EC:3.4.25.1]		0	1	1	1	1	1	1	1	1	1		1	1	1	1	1	1	1	1	1	1	1	1	1	1	1	1	1	2	1	1	1	1	1	1	1	0	1	0	1	1	1	1	1
		K13527	mpa	proteasome-associated ATPase		0	0	0	0	0	0	0	0	0	0		0	0	0	0	0	0	0	0	0	0	0	0	0	0	0	0	0	0	0	0	0	0	0	0	0	0	0	0	0	0	0	0	0
Amino Acid Transport		K01995	livG	branched-chain amino acid transport system ATP-binding protein		0	0	0	0	0	0	0	0	0	0		4	3	5	2	0	0	0	0	0	0	0	0	0	0	0	0	0	0	0	0	0	0	0	0	0	0	0	1	0	0	0	0	0
		K01996	livF	branched-chain amino acid transport system ATP-binding protein		0	0	0	0	0	0	0	0	0	0		4	3	5	3	0	0	0	0	0	0	0	0	0	0	0	0	0	0	0	0	0	0	0	0	0	0	0	1	0	0	0	0	0
		K01997	livH	branched-chain amino acid transport system permease protein		0	1	1	1	0	1	1	1	1	1		4	3	5	2	0	0	0	0	0	0	0	0	0	0	0	0	0	0	0	0	0	0	0	0	0	0	0	1	0	0	0	0	0
		K01998	livM	branched-chain amino acid transport system permease protein		0	0	0	0	0	0	0	0	0	0		4	3	6	4	0	0	0	0	0	0	0	0	0	0	0	0	0	0	0	0	0	0	0	0	0	0	0	1	0	0	0	0	0
		K01999	livK	branched-chain amino acid transport system substrate-binding protein		0	0	0	0	0	0	0	0	0	0		4	4	6	3	0	0	0	0	0	0	0	0	0	0	0	0	0	0	0	0	0	0	0	0	0	0	0	1	0	0	0	0	0
		K02031	ABC.PE.A	peptide/nickel transport system ATP-binding protein		0	0	0	0	0	0	0	0	0	0		1	2	1	2	1	3	4	4	3	4	3	2	3	3	2	4	3	5	4	1	5	2	3	2	1	0	0	0	0	3	0	0	0
		K02032	ABC.PE.A1	peptide/nickel transport system ATP-binding protein		0	0	0	0	0	0	0	0	0	0		0	0	0	0	0	0	0	0	1	1	0	0	1	1	0	2	0	1	0	0	1	1	0	1	0	0	0	0	0	0	0	0	0
		K02033	ABC.PE.P	peptide/nickel transport system permease protein		0	1	1	0	1	1	1	1	0	1		1	2	1	2	1	4	5	3	3	4	1	2	3	3	0	3	1	6	2	0	3	1	2	3	1	0	0	0	0	4	0	0	0
		K02034	ABC.PE.P1	peptide/nickel transport system permease protein		1	1	1	1	1	1	1	1	1	1		1	2	1	2	1	4	5	4	5	4	2	1	2	2	1	3	2	4	3	1	5	2	3	4	2	0	0	0	0	4	0	0	0
		K02035	ABC.PE.S	peptide/nickel transport system substrate-binding protein		1	1	1	1	0	1	1	1	0	1		1	1	1	2	1	2	3	3	4	3	1	3	3	3	2	2	2	5	1	1	3	1	9	4	2	0	0	0	0	9	3	0	1
Ion Transport		K03306	TC.PIT	inorganic phosphate transporter PiT family		1	1	0	1	1	0	0	1	1	0		2	1	0	1	1	2	2	1	1	1	1	1	1	1	1	1	1	1	1	1	1	1	1	1	1	0	0	2	1	1	1	0	2
		K02036	pstB	phosphate transport system ATP-binding protein [EC:3.6.3.27]		0	0	0	0	0	0	0	0	0	0		1	1	1	1	0	0	0	1	0	0	0	0	0	0	0	0	0	0	0	0	0	0	1	0	0	0	0	0	0	2	0	0	1
		K02037	pstC	phosphate transport system permease protein		0	0	0	0	0	0	0	0	0	0		1	1	1	1	0	0	0	1	0	0	0	0	0	0	0	0	0	0	0	0	0	0	1	0	0	0	0	0	0	1	0	0	1
		K02038	pstA	phosphate transport system permease protein		0	0	0	0	0	0	0	0	0	0		1	1	1	1	0	0	0	1	0	0	0	0	0	0	0	0	0	0	0	0	0	0	1	0	0	0	0	1	0	1	0	0	1
		K02039	phoU	phosphate transport system protein		0	0	0	0	0	1	1	0	1	1		1	1	1	1	0	0	0	1	0	0	0	0	0	0	0	0	0	0	0	0	0	0	0	0	0	0	0	0	1	1	0	0	0
		K02040	pstS	phosphate transport system substrate-binding protein		0	0	0	0	1	0	0	0	1	1		1	1	1	1	0	0	0	1	0	0	0	0	0	0	0	0	0	0	0	0	0	0	1	0	0	0	0	1	0	2	0	0	1
		K06857	tupC vupC	tungstate transport system ATP-binding protein [EC:3.6.3.55]		0	0	0	0	0	0	0	0	0	0		0	0	1	1	0	0	0	0	0	0	0	0	0	0	0	0	0	0	0	0	0	0	0	0	0	0	0	0	0	0	0	0	0
		K05773	tupB vupB	tungstate transport system permease protein		0	0	0	0	0	1	0	1	0	0		0	0	1	1	0	0	0	0	0	0	0	0	0	0	0	0	0	0	0	0	0	0	0	0	0	0	0	0	0	0	0	0	0
		K05772	tupA vupA	tungstate transport system substrate-binding protein		1	0	0	0	1	1	0	1	0	0		0	0	1	1	0	0	0	0	0	0	0	0	0	0	0	0	0	0	0	0	0	0	0	0	0	0	0	0	0	0	0	0	0
		K01537	ATP2C	P-type Ca2+ transporter type 2C [EC:7.2.2.10]		0	0	0	0	0	0	0	0	0	0		0	1	0	0	0	0	0	0	0	0	0	0	1	1	0	0	0	0	0	0	0	2	1	0	0	0	0	0	0	1	1	0	0
		K17686	copA ATP7	Cu]-exporting ATPase [EC:3.6.3.54]		0	0	0	0	0	1	0	0	1	0		1	1	1	1	2	0	0	0	2	1	1	1	1	1	2	1	1	2	2	3	3	2	1	1	1	1	1	0	0	2	0	0	1
		K01533	copB	P-type Cu2+ transporter [EC:7.2.2.9]		0	0	0	0	0	0	0	0	0	0		1	2	1	1	1	1	0	0	0	0	0	0	0	0	0	0	0	0	0	0	0	0	0	0	0	0	0	1	0	0	0	0	0
		K02016	ABC.FEV.S	iron complex transport system substrate-binding protein		0	1	1	0	1	0	0	1	1	1		3	3	2	4	2	0	0	1	2	3	1	0	0	1	2	2	1	2	1	2	2	2	2	1	1	0	1	1	0	0	0	0	0
		K03455	TC.KEF	monovalent cation:H+ antiporter-2 CPA2 family		0	0	0	0	0	1	1	1	1	0		1	1	1	1	0	0	0	0	0	0	0	0	0	0	0	0	0	0	0	0	0	0	0	0	0	0	0	0	0	0	1	0	0
Carbon assimilation	3HP Bi-cycle	K14468	mcr	malonyl-CoA reductase / 3-hydroxypropionate dehydrogenase (NADP])
		K14469	K14469	acrylyl-CoA reductase (NADPH) / 3-hydroxypropionyl-CoA dehydratase / 3-hydroxypropionyl-CoA synthetase
		K14470	mct	2-methylfumaryl-CoA isomerase
		K14471	smtA1	succinyl-CoA:(S)-malate CoA-transferase subunit A
		K14472	smtB	succinyl-CoA:(S)-malate CoA-transferase subunit B
	CH3NH2-CH2O	K15228	mauA	methylamine dehydrogenase heavy chain
		K15229	mauB	methylamine dehydrogenase light chain
	3HP-4HB Cycle	K14466	K14466	4-hydroxybutyrate---CoA ligase (AMP-forming)
		K18861	K18861	4-hydroxybutyrate---CoA ligase (AMP-forming)
		K14534	abfD	4-hydroxybutyryl-CoA dehydratase / vinylacetyl-CoA-Delta-isomerase
		K15016	K15016	enoyl-CoA hydratase / 3-hydroxyacyl-CoA dehydrogenase
	W-L pathway	K00197	cdhE acsC	acetyl-CoA decarbonylase/synthase complex subunit gamma [EC:2.1.1.245]		0	0	0	0	0	0	0	1	1	0		1	1	1	1	0	0	0	0	0	0	0	0	0	0	0	0	0	0	0	0	0	0	0	0	0	0	0	0	0	0	0	0	0
		K00194	cdhD acsD	acetyl-CoA decarbonylase/synthase complex subunit delta [EC:2.1.1.245]		0	0	0	0	0	0	0	1	1	0		1	1	1	1	0	0	0	0	0	0	0	0	0	0	0	0	0	0	0	0	0	0	0	0	0	0	0	0	0	0	0	0	0
		K00198	cooS acsA	anaerobic carbon-monoxide dehydrogenase catalytic subunit [EC:1.2.7.4]		0	0	0	0	0	0	0	0	1	0		1	0	2	1	0	0	0	0	0	0	0	1	0	0	0	0	0	0	0	0	0	0	0	0	0	0	0	0	0	0	0	0	0
	RuBisCO	K00855	PRK prkB	phosphoribulokinase [EC:2.7.1.19]		1	1	0	0	0	0	1	0	0	0		0	1	1	1	0	1	1	0	0	0	0	0	0	0	0	0	0	0	0	0	0	0	0	0	0	0	0	0	0	0	0	0	0
		K01601	rbcL	ribulose-bisphosphate carboxylase large chain [EC:4.1.1.39]		0	1	0	0	0	0	1	0	1	0		1	1	1	1	1	1	1	0	0	0	0	0	0	0	0	0	0	0	0	0	0	0	0	0	0	0	1	0	1	0	0	0	0
	Reverse TCA	K15231	aclB	ATP-citrate lyase beta-subunit [EC:2.3.3.8]		0	0	0	1	0	0	1	0	0	0		0	0	0	0	0	0	0	0	0	0	0	0	0	0	0	0	0	0	0	0	0	0	0	0	0	0	0	0	0	0	0	1	1
		K14534	abfD	4-hydroxybutyryl-CoA dehydratase / vinylacetyl-CoA-Delta-isomerase [EC:4.2.1.120 5.3.3.3]		0	0	0	0	0	0	0	0	0	0		3	0	1	1	0	0	0	0	0	0	0	0	0	0	0	0	0	0	0	0	0	0	0	0	0	0	1	0	0	2	1	0	0
Aromatic Degradation		K10217	dmpC xylG praB	aminomuconate-semialdehyde/2-hydroxymuconate-6-semialdehyde dehydrogenase [EC:1.2.1.32 1.2.1.85]		0	0	0	0	0	0	0	0	0	0		0	0	0	0	0	0	0	0	0	0	0	0	0	0	0	0	0	0	0	0	0	0	0	0	0	0	0	0	0	0	0	0	0
		K01666	mhpE	4-hydroxy 2-oxovalerate aldolase [EC:4.1.3.39]		0	0	0	0	0	0	0	0	0	0		0	0	0	0	0	0	0	0	0	0	0	0	0	0	0	0	0	0	0	0	0	0	0	0	0	0	0	0	0	0	0	0	0
		K01821	praC xylH	4-oxalocrotonate tautomerase [EC:5.3.2.6]		0	0	0	1	0	0	1	1	0	0		1	0	1	0	1	0	0	0	0	0	0	0	0	0	0	0	0	0	0	0	0	0	0	0	0	0	0	0	1	0	0	0	0
		K01607	pcaC	4-carboxymuconolactone decarboxylase [EC:4.1.1.44]		0	0	0	0	0	0	0	0	0	0		0	0	0	0	0	0	0	0	0	0	0	0	0	0	0	0	0	0	0	0	0	0	0	0	0	0	0	0	0	0	0	0	0
		K00632	fadA fadI	acetyl-CoA acyltransferase [EC:2.3.1.16]		0	0	0	0	0	0	0	0	0	0		2	0	0	0	0	0	0	1	2	1	2	1	3	2	1	1	1	2	1	2	2	2	2	2	3	0	0	0	0	0	0	0	0
		K01055	pcaD	3-oxoadipate enol-lactonase [EC:3.1.1.24]		0	0	0	0	1	1	1	0	1	1		1	0	0	0	0	0	0	0	0	0	0	0	0	0	0	0	0	0	0	0	0	0	0	0	0	0	0	0	0	0	0	0	0
		K10218	ligK galC	4-hydroxy-4-methyl-2-oxoglutarate aldolase [EC:4.1.3.17]		0	0	0	0	0	0	0	0	0	0		0	0	0	0	0	0	0	0	0	0	0	0	0	0	0	0	0	0	0	0	0	0	0	0	0	0	0	0	0	0	0	0	0
Arsenate Reduction		K03741	arsC	arsenate reductase (thioredoxin) [EC:1.20.4.4]		0	0	0	0	1	1	1	0	1	1		1	1	1	1	0	0	0	0	0	0	0	0	0	0	0	0	0	0	1	1	1	0	0	0	0	0	1	0	0	1	0	0	0
		K00537	arsC	arsenate reductase (glutaredoxin) [EC:1.20.4.1]		0	0	0	0	0	0	0	0	0	0		0	0	0	0	0	0	0	0	0	0	0	0	0	0	0	0	0	0	0	0	0	0	0	0	0	0	0	0	0	0	0	0	0
Dehalogenation		K01560	E3.8.1.2	2-haloacid dehalogenase [EC:3.8.1.2]		0	0	0	0	0	0	0	0	0	0		0	0	0	0	0	1	1	1	0	0	0	0	0	0	0	0	0	0	0	0	0	0	0	0	0	0	0	0	0	0	0	0	0
Hydrogen metabolism		K06281	hyaB hybC	hydrogenase large subunit [EC:1.12.99.6]		0	0	0	0	0	0	0	0	0	0		0	1	0	0	0	0	0	0	0	0	0	0	0	0	0	0	0	0	0	0	0	0	0	0	0	0	0	0	0	0	0	0	0
		K06282	hyaA hybO	hydrogenase small subunit [EC:1.12.99.6]		0	0	0	0	0	0	0	0	0	0		1	1	2	2	0	0	0	0	0	0	0	0	0	0	0	0	0	0	0	0	0	0	0	0	0	0	0	0	0	0	0	0	0
		K03620	hyaC	Ni/Fe-hydrogenase 1 B-type cytochrome subunit		0	0	0	0	0	0	0	0	0	0		0	1	0	0	0	0	0	0	0	0	0	0	0	0	0	0	0	0	0	0	0	0	0	0	0	0	0	0	0	0	0	0	0
Methanogenesis		K00399	mcrA	methyl-coenzyme M reductase alpha subunit [EC:2.8.4.1]		0	0	0	0	0	0	0	0	1	0		0	0	0	0	0	0	0	0	0	0	0	0	0	0	0	0	0	0	0	0	0	0	0	0	0	0	0	0	0	0	0	0	0
		K00401	mcrB	methyl-coenzyme M reductase beta subunit [EC:2.8.4.1]		0	0	0	0	0	0	0	0	1	0		0	0	0	0	0	0	0	0	0	0	0	0	0	0	0	0	0	0	0	0	0	0	0	0	0	0	0	0	0	0	0	0	0
		K00402	mcrG	methyl-coenzyme M reductase gamma subunit [EC:2.8.4.1]		0	0	0	0	0	0	0	0	0	0		0	0	0	0	0	0	0	0	0	0	0	0	0	0	0	0	0	0	0	0	0	0	0	0	0	0	0	0	0	0	0	0	0
Nitrogen metabolism	N2 fixation	K02588	nifH	nitrogenase iron protein NifH [EC:1.18.6.1]		0	0	0	0	0	0	0	0	0	0		0	0	0	0	0	0	0	0	0	0	0	0	0	0	0	0	0	0	0	0	0	0	0	0	0	0	0	0	0	0	0	0	0
		K02586	nifD	nitrogenase molybdenum-iron protein alpha chain [EC:1.18.6.1]		0	0	0	0	0	0	0	0	0	0		0	0	0	0	0	0	0	0	0	0	0	0	0	0	0	0	0	0	0	0	0	0	0	0	0	0	0	0	0	0	0	0	0
		K02591	nifK	nitrogenase molybdenum-iron protein beta chain [EC:1.18.6.1]		0	0	0	0	0	0	0	0	0	0		0	0	0	0	0	0	0	0	0	0	0	0	0	0	0	0	0	0	0	0	0	0	0	0	0	0	0	0	0	0	0	0	0
		K00531	anfG	nitrogenase delta subunit [EC:1.18.6.1]		0	0	0	0	0	0	0	0	0	0		0	0	0	0	0	0	0	0	0	0	0	0	0	0	0	0	0	0	0	0	0	0	0	0	0	0	0	0	0	0	0	0	0
	Urea degradation	K11960	urtB	urea transport system permease protein		0	0	0	0	0	0	0	0	0	0		0	0	0	0	0	0	0	0	0	0	0	0	0	0	0	0	0	0	0	0	0	0	0	0	0	0	0	0	0	0	0	0	0
		K11961	urtC	urea transport system permease protein		0	0	0	0	0	0	0	0	0	0		0	0	0	0	0	0	0	0	0	0	0	0	0	0	0	0	0	0	0	0	0	0	0	0	0	0	0	0	0	0	0	0	0
		K11962	urtD	urea transport system ATP-binding protein		0	0	0	0	0	0	0	0	0	0		0	0	0	0	0	0	0	0	0	0	0	0	0	0	0	0	0	0	0	0	0	0	0	0	0	0	0	0	0	0	0	0	0
		K01430	ureA	urease subunit gamma [EC:3.5.1.5]		0	0	0	0	0	0	0	0	0	0		0	0	0	0	0	0	0	0	0	0	0	0	0	0	0	0	0	0	0	0	0	0	0	0	0	0	0	0	0	0	0	0	0
		K01428	ureC	urease subunit alpha [EC:3.5.1.5]		0	0	0	0	0	0	0	0	0	0		0	0	0	0	0	0	0	0	0	0	0	0	0	0	0	0	0	0	0	0	0	0	0	0	0	0	0	0	0	0	0	0	0
	NH3 oxidation	K10535	hao	hydroxylamine dehydrogenase [EC:1.7.2.6]		0	0	0	0	0	0	0	0	0	0		0	0	2	1	0	0	0	0	0	0	0	0	0	0	0	0	0	0	0	0	0	0	0	0	0	0	0	0	0	0	0	0	0
	NO2-NO3	K00370	narG narZ nxrA	nitrate reductase / nitrite oxidoreductase alpha subunit [EC:1.7.5.1 1.7.99.-]		0	0	0	0	0	0	0	0	0	0		0	0	1	0	0	0	0	0	0	0	0	0	0	0	0	0	0	0	0	0	0	0	0	0	1	0	0	0	0	0	0	0	0
		K00371	narH narY nxrB	nitrate reductase / nitrite oxidoreductase beta subunit [EC:1.7.5.1 1.7.99.-]		0	0	0	0	0	0	0	0	0	0		0	0	1	0	0	0	0	0	0	0	0	0	0	0	0	0	0	0	0	0	0	0	0	0	1	0	0	0	0	0	0	0	0
	NO3-NO2	K00371	narH narY nxrB	nitrate reductase / nitrite oxidoreductase beta subunit [EC:1.7.5.1 1.7.99.-]		0	0	0	0	0	0	0	0	0	0		0	0	1	0	0	0	0	0	0	0	0	0	0	0	0	0	0	0	0	0	0	0	0	0	1	0	0	0	0	0	0	0	0
		K00370	narG narZ nxrA	nitrate reductase / nitrite oxidoreductase alpha subunit [EC:1.7.5.1 1.7.99.-]		0	0	0	0	0	0	0	0	0	0		0	0	1	0	0	0	0	0	0	0	0	0	0	0	0	0	0	0	0	0	0	0	0	0	1	0	0	0	0	0	0	0	0
		K00374	narI narV	nitrate reductase gamma subunit [EC:1.7.5.1 1.7.99.-]		0	0	0	0	0	0	0	0	0	0		2	1	2	0	0	0	0	1	0	0	0	0	0	0	0	0	0	0	0	0	0	0	0	0	1	0	0	0	0	0	0	0	0
	NO2-NH3	K00363	nirD	nitrite reductase (NADH) small subunit [EC:1.7.1.15]		0	0	0	0	0	0	0	0	0	0		0	0	0	0	0	0	0	0	0	0	0	0	0	0	0	0	0	0	0	0	0	0	0	0	0	0	0	0	0	0	0	0	0
		K00362	nirB	nitrite reductase (NADH) large subunit [EC:1.7.1.15]		0	0	0	0	0	0	0	0	0	0		0	0	0	0	1	0	0	0	0	0	0	0	0	0	0	0	0	0	0	0	0	0	0	0	0	0	0	0	0	0	0	0	0
	NO2-NO	K00368	nirK	nitrite reductase (NO-forming) [EC:1.7.2.1]		0	0	0	0	0	0	0	0	0	0		0	0	0	0	0	0	0	0	0	0	0	0	0	0	0	0	0	0	0	0	0	0	0	0	0	0	0	0	0	0	0	0	0
	NO-N2O	K04561	norB	nitric oxide reductase subunit B [EC:1.7.2.5]		0	0	0	0	0	0	0	0	0	0		0	0	1	0	0	0	0	0	0	0	0	0	0	0	0	0	0	0	0	0	0	0	0	0	0	0	0	0	0	0	0	0	0
		K02305	norC	nitric oxide reductase subunit C		0	0	0	0	0	0	0	0	0	0		0	0	1	0	0	0	0	0	0	0	0	0	0	0	0	0	0	0	0	0	0	0	0	0	0	0	0	0	0	0	0	0	0
	N2O-N2	K00376	nosZ	nitrous-oxide reductase [EC:1.7.2.4]		0	0	0	0	0	0	0	0	0	0		0	0	1	0	0	0	0	0	0	0	1	0	0	0	0	0	0	0	0	0	0	0	0	0	0	0	0	0	0	0	0	0	0
Sulfur Metabolism	SO3-H2S	K00385	asrC	anaerobic sulfite reductase subunit C		0	0	0	0	0	0	0	0	0	0		0	0	1	1	0	0	0	0	0	0	0	0	0	0	0	0	0	0	0	0	0	0	0	0	0	0	0	0	0	0	0	0	0
		K11180	dsrA	dissimilatory sulfite reductase alpha subunit [EC:1.8.99.5]		0	0	0	0	0	0	0	0	0	0		1	1	0	0	0	0	0	1	0	0	0	0	0	0	0	0	0	0	0	0	0	0	0	0	0	0	0	0	0	0	0	0	0
		K11181	dsrB	dissimilatory sulfite reductase beta subunit [EC:1.8.99.5]		0	0	0	0	0	0	0	0	0	0		1	1	0	0	0	0	0	1	0	0	0	0	0	0	0	0	0	0	0	0	0	0	0	0	0	0	0	0	0	0	0	0	0
		K00392	sir	sulfite reductase (ferredoxin) [EC:1.8.7.1]		0	0	0	0	0	0	0	0	0	0		0	0	1	0	0	0	0	0	0	0	0	0	0	0	0	0	0	0	0	0	0	0	0	0	0	0	0	0	0	0	0	0	0
	S0-H2S	K16952	sor	sulfur oxygenase/reductase [EC:1.13.11.55]		0	0	0	0	0	0	0	0	0	0		0	0	0	0	0	0	0	0	0	1	0	0	1	1	0	0	0	0	0	0	0	0	0	0	0	0	0	0	0	0	0	0	0
	H2S-S0	K17218	sqr	sulfide:quinone oxidoreductase [EC:1.8.5.4]		0	0	1	0	0	1	0	0	0	0		1	0	1	1	0	0	0	3	3	2	2	1	2	2	3	3	3	3	1	3	4	3	3	1	5	0	0	0	0	0	0	0	0
cellulose degradation		K01179	E3.2.1.4	endoglucanase [EC:3.2.1.4]		0	0	0	0	0	0	0	0	0	0		1	0	0	0	0	0	0	0	0	0	0	0	0	0	0	0	0	0	0	0	0	0	0	0	0	0	0	0	0	0	0	0	0
microaerobic respiration		K00425	cydA	cytochrome d ubiquinol oxidase subunit I [EC:1.10.3.14]		0	0	1	0	0	0	0	0	0	0		2	2	0	0	0	0	0	2	1	2	2	2	2	2	2	2	2	2	0	1	2	1	1	1	2	0	0	0	0	0	0	0	0
		K00426	cydB	cytochrome d ubiquinol oxidase subunit II [EC:1.10.3.14]		0	0	1	0	0	0	0	0	0	0		0	0	0	0	0	0	0	0	0	0	1	1	0	0	0	1	1	1	0	1	1	1	0	1	1	0	0	0	0	0	0	0	0
Oxidative phosphorylation	Complex I	K00330	nuoA	NADH-quinone oxidoreductase subunit A [EC:1.6.5.3]		0	0	1	0	0	0	0	0	0	0		0	0	0	0	0	0	0	1	1	1	1	1	1	1	1	0	1	1	1	1	1	1	1	1	1	0	0	0	0	0	0	0	0
		K00331	nuoB	NADH-quinone oxidoreductase subunit B [EC:1.6.5.3]		1	1	1	1	1	1	1	1	1	1		1	1	1	1	0	1	1	1	1	1	1	0	1	1	1	1	1	2	0	1	1	1	1	1	1	0	0	0	0	0	0	0	0
		K00332	nuoC	NADH-quinone oxidoreductase subunit C [EC:1.6.5.3]		0	1	1	0	1	1	1	1	1	1		0	0	0	0	0	1	1	1	1	1	1	1	1	1	1	1	1	1	0	1	1	1	0	1	1	0	0	0	0	0	0	0	0
		K00333	nuoD	NADH-quinone oxidoreductase subunit D [EC:1.6.5.3]		0	1	1	1	1	1	1	1	1	1		0	0	0	0	0	1	1	1	1	1	1	1	1	1	1	1	1	1	1	1	1	1	1	1	1	0	0	0	0	0	0	0	0
		K00334	nuoE	NADH-quinone oxidoreductase subunit E [EC:1.6.5.3]		0	0	0	0	0	0	1	0	0	0		0	0	0	0	0	1	1	0	0	0	0	0	0	0	0	0	0	0	0	0	0	0	0	0	0	0	1	0	1	0	1	0	0
		K00335	nuoF	NADH-quinone oxidoreductase subunit F [EC:1.6.5.3]		0	0	0	0	0	0	0	0	0	0		0	0	0	0	0	1	1	0	0	0	0	0	0	0	0	0	0	0	0	0	0	0	1	0	1	0	1	0	0	0	0	0	0
		K00336	nuoG	NADH-quinone oxidoreductase subunit G [EC:1.6.5.3]		0	0	0	0	0	0	0	0	0	0		0	0	0	0	0	0	0	0	0	0	0	0	0	0	0	0	0	0	0	0	0	0	0	0	0	0	0	0	0	0	0	0	0
		K00337	nuoH	NADH-quinone oxidoreductase subunit H [EC:1.6.5.3]		0	0	0	0	0	0	0	0	0	0		0	0	0	0	0	2	2	0	1	0	0	0	0	0	0	0	0	1	0	0	0	0	0	0	0	0	0	0	1	0	0	0	0
		K00338	nuoI	NADH-quinone oxidoreductase subunit I [EC:1.6.5.3]		0	0	0	0	0	0	0	0	0	0		0	0	0	0	0	0	0	0	1	1	1	1	1	1	1	1	1	1	0	1	1	1	1	1	1	0	0	0	0	0	0	0	0
		K00339	nuoJ	NADH-quinone oxidoreductase subunit J [EC:1.6.5.3]		1	0	1	0	1	1	0	1	1	1		0	0	0	0	0	0	0	0	2	2	2	1	2	2	1	2	2	1	1	1	0	2	2	1	1	0	0	0	0	0	0	0	0
		K00340	nuoK	NADH-quinone oxidoreductase subunit K [EC:1.6.5.3]		0	0	0	0	0	0	0	0	0	0		0	0	0	0	0	0	0	0	1	0	0	0	1	1	1	1	0	0	1	1	0	0	0	1	0	0	0	0	0	0	0	0	0
		K00341	nuoL	NADH-quinone oxidoreductase subunit L [EC:1.6.5.3]		0	0	1	0	1	1	1	1	1	1		1	0	1	1	0	0	0	0	1	1	0	0	0	0	0	0	0	2	1	0	0	0	0	0	0	0	0	0	0	0	0	0	0
		K00342	nuoM	NADH-quinone oxidoreductase subunit M [EC:1.6.5.3]		0	0	0	0	0	0	0	0	0	0		0	0	0	0	0	0	0	0	0	2	0	1	1	1	0	0	0	2	0	1	1	1	1	0	0	0	0	0	0	0	0	0	0
	Complex II	K00239	sdhA frdA	succinate dehydrogenase / fumarate reductase flavoprotein subunit [EC:1.3.5.1 1.3.5.4]		0	0	0	0	1	0	0	0	0	0		1	0	1	1	0	0	0	1	2	1	2	1	1	1	1	1	1	3	2	1	1	2	2	1	1	0	0	0	0	0	0	0	0
		K00240	sdhB frdB	succinate dehydrogenase / fumarate reductase iron-sulfur subunit [EC:1.3.5.1 1.3.5.4]		1	0	1	0	1	1	0	1	1	1		1	0	1	1	0	0	0	1	2	1	2	1	1	1	1	1	1	1	2	1	1	2	2	1	1	0	0	0	0	0	0	0	0
		K00241	sdhC frdC	succinate dehydrogenase / fumarate reductase cytochrome b subunit		0	0	0	0	0	0	0	0	0	0		1	0	2	2	0	0	0	2	1	1	1	1	1	1	1	0	0	0	0	0	0	0	2	0	0	0	0	0	0	0	0	0	0
		K00242	sdhD frdD	succinate dehydrogenase / fumarate reductase membrane anchor subunit		1	0	1	0	0	0	0	0	0	0		0	0	0	0	0	0	0	0	0	0	1	0	0	0	0	1	1	0	0	0	0	0	0	0	0	0	0	0	0	0	0	0	0
	Complex III	AcS3-62_00366	petB	ubiquinol-cytochrome c reductase cytochrome b subunit				1		1					1										2	1	1	1	1	1	2	2	2	5	0	1	1	3	2	1	3
		AcS3-62_00367	petC	ubiquinol-cytochrome c reductase cytochrome c subunit				1							1										2	1	1	1	1	1	2	2	2	2		1	1	3	2	1	3
	Complex IV	K02274	coxA	cytochrome c oxidase subunit I [EC:1.9.3.1]		0	0	1	0	1	0	0	0	0	1		0	0	0	0	0	0	0	0	1	0	0	0	0	0	0	0	0	1	0	1	1	1	1	1	1	0	0	0	0	0	0	0	0
		K02275	coxB	cytochrome c oxidase subunit II [EC:1.9.3.1]		0	0	0	0	0	0	0	0	0	1		1	1	0	0	0	0	0	0	1	1	1	1	1	1	0	0	0	1	0	1	1	1	2	1	1	0	0	0	0	0	0	0	0
		K02276	coxC	cytochrome c oxidase subunit III [EC:1.9.3.1]		0	0	0	0	0	0	0	0	0	0		0	0	0	0	0	0	0	0	0	0	0	0	0	0	0	0	0	0	0	0	0	0	0	0	0	0	0	0	0	0	0	0	0
		K02277	coxD ctaF	cytochrome c oxidase subunit IV [EC:1.9.3.1]		0	0	0	0	0	0	0	0	0	0		0	0	0	0	0	0	0	0	0	0	0	0	0	0	0	0	0	0	0	0	0	0	0	0	0	0	0	0	0	0	0	0	0
		K15408	coxAC	cytochrome c oxidase subunit I-III [EC:1.9.3.1]		0	0	0	0	1	0	0	0	0	0		0	0	0	0	0	0	0	0	0	1	1	1	1	1	0	0	0	0	0	0	0	0	0	0	0	0	0	0	0	0	0	0	0
		K02259	COX15	cytochrome c oxidase assembly protein subunit 15		0	0	0	0	1	0	0	0	0	1		0	0	0	0	0	0	0	0	0	0	0	0	0	0	0	0	0	0	0	0	0	0	0	0	0	0	0	0	0	0	0	0	0
		K02257	COX10	protoheme IX farnesyltransferase [EC:2.5.1.-]		1	0	1	0	1	1	0	0	0	1		1	1	1	0	0	0	0	1	2	2	2	1	2	2	1	1	1	1	1	1	1	1	2	2	2	0	0	0	0	0	1	0	0
	Complex V	K02117	ATPVA ntpA atpA	V/A-type H]/Na]-transporting ATPase subunit A [EC:3.6.3.14 3.6.3.15]		0	1	1	1	1	1	1	1	1	1		1	1	1	1	1	1	1	1	1	1	1	1	1	1	1	1	1	2	1	2	1	1	1	1	1	0	1	1	2	1	1	1	1
		K02118	ATPVB ntpB atpB	V/A-type H]/Na]-transporting ATPase subunit B		1	1	1	1	1	1	1	1	1	1		1	1	1	1	1	1	1	2	1	1	0	1	1	1	1	1	1	2	1	2	1	1	1	1	1	0	1	1	1	1	1	1	1
		K02119	ATPVC ntpC atpC	V/A-type H]/Na]-transporting ATPase subunit C		0	0	1	0	0	1	1	1	1	1		1	1	1	1	0	1	1	1	0	1	1	1	1	1	1	1	1	1	1	2	0	1	1	1	1	0	0	0	1	0	0	0	0
		K02120	ATPVD ntpD atpD	V/A-type H]/Na]-transporting ATPase subunit D		1	1	1	1	1	1	1	1	1	1		1	1	1	1	1	1	1	1	1	1	1	1	1	1	1	1	1	1	1	2	1	1	1	1	1	1	1	1	1	1	1	1	1
		K02121	ATPVE ntpE atpE	V/A-type H]/Na]-transporting ATPase subunit E		0	0	0	0	1	1	1	1	1	0		1	1	1	1	0	0	0	1	0	0	0	0	0	0	0	0	0	0	0	0	0	0	0	0	0	0	0	0	0	0	0	0	0
		K02122	ATPVF ntpF atpF	V/A-type H]/Na]-transporting ATPase subunit F		0	1	0	1	1	1	1	1	1	0		1	1	1	1	0	1	1	1	0	0	0	0	0	0	0	0	0	0	0	0	0	0	0	0	0	0	0	0	2	1	1	1	1
		K02123	ATPVI ntpI atpI	V/A-type H]/Na]-transporting ATPase subunit I		0	0	1	1	1	1	1	1	1	1		1	1	1	1	1	1	1	1	1	1	1	1	1	1	1	1	1	2	1	2	1	1	1	1	1	0	1	0	2	1	1	1	1
		K02124	ATPVK ntpK atpK	V/A-type H]/Na]-transporting ATPase subunit K		0	1	1	1	1	1	1	1	1	1		2	2	1	1	1	1	1	1	1	1	1	1	1	1	1	0	1	0	1	0	1	1	1	0	0	0	1	0	2	0	1	1	1
Presence
Absence
petB and C genes were annotated by similarity to AcS3-62 genes
[truncated: 91 more columns]

## Sheet: Data 9
Supplementary Data 9. Comparison of Lutacidiplasmatales oxidative phosphorylation loci to other Thermoplasmatota
Reference locus	AcS3-62_00358	AcS3-62_00359	AcS3-62_00360	AcS3-62_00361	AcS3-62_00362	AcS3-62_00363	AcS3-62_00364	AcS3-62_00365	AcS3-62_00366	AcS3-62_00367	AcS3-62_00368	AcS3-62_00369	AcS3-62_00370	AcS3-62_00371	AcS3-62_00372
Sense	-	-	+	+	+	+	+	+	+	+	+	+	+	+	+
Transmembrane domains	1	2	2	0	1	6	1	1	1	9	2	3	13	4	9
Size (AA)	155	76	228	346	70	276	131	61	268	451	88	122	567	191	307
Gene identity	coxB	UnF	Blue copper protein	UnF	tatA	tatB	UnF	UnF	cyt bc1 complex, subunit 1	cyt bc1 complex, subunit 2	UnF	UnF	coxA	ctaA	ctaB
AcS3-62	1	1	2	1	1	1	1	1	1	1	1	1	1	1	1
SubAcS15-31	1	1	3	1	1	1	1	1	1	1	1	1	1	1	1
AcS11-62	1	1	2	1	1	1	1	1	1	1	1	1	1	1	1
AcS5-34	1	1	2	1	1	1	1	1	1	1	1	1	1	1	1
SubAcS15-67	1	1	2	1	1	1	1	1	1	1	1	1	1	1	1
SubAcS10-31	1	1	2	1	1	1	1	1	1	1	1	1	1	1	1
SubAcS13-24	1	1	2	1	1	1	1	1	1	1	1	1	1	1	1
TMEG-bg1	0	0	1	0	1	1	1	1	1	1	0	0	0	0	1
UBA184	1	1	3	1	1	1	1	1	1	1	1	1	1	1	1
AcS1-36	1	1	2	1	1	1	1	1	1	1	1	1	1	1	1
SubAcS13-64	1	1	2	1	1	1	1	1	1	1	1	1	1	1	1
AcS1-45	1	1	2	0	0	0	0	1	1	1	1	1	1	1	1
AcS1-67	1	1	2	1	1	1	1	1	1	1	1	1	1	1	1
AcS5-77	1	1	3	1	1	1	1	1	1	1	1	1	1	1	1
AcS5-107	1	1	2	1	1	1	1	1	1	1	1	1	1	1	1
SubAcS15-120	1	1	2	1	1	1	1	1	1	1	1	1	1	1	1
AcS5-116	1	1	3	1	1	1	1	1	1	1	1	1	1	1	1
SubAcS9-61	1	1	2	1	1	0	0	0	0	0	0	0	0	1	1
AcS5-58	1	1	2	1	1	1	1	1	1	1	1	1	1	1	1
AcS13-54	1	1	2	1	1	1	1	1	1	1	1	1	1	1	1
SubAcS15-25	0	0	1	1	1	1	1	1	1	1	0	0	1	1	1
SubAcS10-22	1	1	2	1	1	1	1	1	1	1	1	1	1	1	1
SubAcS11-52	0	0	0	0	0	0	0	0	0	0	0	0	0	0	0
I-plasma	1	0	0	0	1	1	0	0	1	1	0	0	1	0	1
GSS1	0	0	0	0	1	1	0	0	1	1	0	0	0	0	1
DSM1728	0	0	0	0	1	1	0	0	1	1	0	0	0	0	1
Kam2015	0	0	0	0	1	1	0	0	1	1	0	0	0	0	1
DSM9789	1	0	0	0	1	1	0	0	1	1	0	0	1	0	1
VT	1	0	0	0	1	1	0	0	1	1	0	0	1	0	1
UBA567	1	0	0	0	1	1	0	0	1	1	0	0	1	0	1
Fac-Y	1	0	0	0	1	1	0	0	1	1	0	0	1	0	1
fer1	1	0	0	0	1	1	0	0	1	1	0	0	1	0	1
E-plasma	1	0	0	0	1	1	0	0	1	1	0	0	1	0	1
JCM30642	1	0	0	0	1	1	0	0	1	1	0	0	1	0	1
JCM13583	1	0	0	0	1	1	0	0	1	1	0	0	1	0	1
B-DKE	1	0	0	0	1	1	0	0	1	1	0	0	1	0	1
CSIRO1	1	0	0	0	1	1	0	0	1	1	0	0	1	0	1
UBA447	1	0	0	0	1	1	0	0	1	1	0	0	1	0	1
UBA509	1	0	0	0	1	1	0	0	1	1	0	0	0	0	1
EAC30	0	0	0	0	1	0	0	0	0	1	0	0	1	0	1
RS406	0	0	0	0	1	0	0	0	0	1	0	0	1	0	1
SAT1329	0	0	0	0	1	0	0	0	0	1	0	0	1	0	1
RS604	0	0	0	0	1	0	0	0	0	1	0	0	1	0	1
SP303	0	0	0	0	1	0	0	0	0	1	0	0	1	0	1
UBA501	0	0	0	0	1	0	0	0	0	1	0	0	0	0	1
UBA105	0	0	0	0	1	0	0	0	0	1	0	0	1	0	1
UBA260	0	0	0	0	1	0	0	0	0	1	0	0	1	0	1
MED743	0	0	0	0	1	0	0	0	0	1	0	0	1	0	1
UBA130	0	0	0	0	1	0	0	0	0	1	0	0	1	0	1
SW-10-69-26	1	0	0	0	1	1	0	0	0	1	0	0	1	0	1
Archaeoglobus-fulgidus-DSM4304	0	0	0	0	1	0	0	0	0	0	0	0	0	0	1
Archaeoglobus-veneficus-SNP6	0	0	0	0	1	0	0	0	0	0	0	0	0	0	1
Ferroglobus-placidus-DSM10642	0	0	0	0	1	0	0	0	0	0	0	0	0	0	1
Geoglobus-ahangari-234	0	0	0	0	1	0	0	0	0	0	0	0	0	0	0
ARK-15	0	0	0	0	0	0	0	0	0	0	0	0	0	0	1
JdFR-45	0	0	0	0	0	0	0	0	0	0	0	0	0	0	0
MAR08-339	0	0	0	0	0	0	0	0	0	0	0	0	0	0	0
T469	0	0	0	0	0	0	0	0	0	0	0	0	0	0	0
JdFR-43	0	0	0	0	0	0	0	0	0	0	0	0	0	0	0
HGW-Thermoplasmata-1	0	0	0	0	0	0	0	0	0	0	0	0	0	0	0
SM1-50	0	0	0	0	0	0	0	0	0	0	0	0	0	0	0
ex4572-165	0	0	0	0	0	0	0	0	0	0	0	0	0	0	0
M9B1D	0	0	0	0	0	0	0	0	0	0	0	0	0	0	0
SG8-52-3	0	0	0	0	0	0	0	0	0	0	0	0	0	0	0
RBG-16-67-27	0	0	0	0	1	1	0	0	0	1	0	0	1	0	1
SAL16	0	0	0	0	0	0	0	0	0	0	0	0	0	0	1
SG8-5	0	0	0	0	0	0	0	0	0	0	0	0	0	0	0
UBA147	0	0	0	0	0	0	0	0	0	0	0	0	0	0	0
UBA280	0	0	0	0	0	0	0	0	0	0	0	0	0	0	0
RBG-13-57-23	0	0	0	0	0	0	0	0	0	0	0	0	0	0	0
RBG-19FT-COMBO-56-21	0	0	0	0	0	0	0	0	0	0	0	0	0	0	0
UBA472	0	0	0	0	0	0	0	0	0	0	0	0	0	0	0
fen-33	0	0	0	0	0	0	0	0	0	0	0	0	0	0	0
fen-65	0	0	0	0	0	0	0	0	0	0	0	0	0	0	0
Issoire-Mx1	0	0	0	0	0	0	0	0	0	0	0	0	0	0	0
B10	0	0	0	0	0	0	0	0	0	0	0	0	0	0	0
UBA6	0	0	0	0	0	0	0	0	0	0	0	0	0	0	0
UBA345	0	0	0	0	0	0	0	0	0	0	0	0	0	0	0
DTU008	0	0	0	0	0	0	0	0	0	0	0	0	0	0	0
RumEn-M1	0	0	0	0	0	0	0	0	0	0	0	0	0	0	0
UBA386	0	0	0	0	0	0	0	0	0	0	0	0	0	0	0
RumEn-M2	0	0	0	0	0	0	0	0	0	0	0	0	0	0	0
UBA381	0	0	0	0	0	0	0	0	0	0	0	0	0	0	0
UBA404	0	0	0	0	0	0	0	0	0	0	0	0	0	0	0
UBA421	0	0	0	0	0	0	0	0	0	0	0	0	0	0	0
UBA370	0	0	0	0	0	0	0	0	0	0	0	0	0	0	0
UBA72	0	0	0	0	0	0	0	0	0	0	0	0	0	0	0
ISO4-G1	0	0	0	0	0	0	0	0	0	0	0	0	0	0	0
UBA113	0	0	0	0	0	0	0	0	0	0	0	0	0	0	0
UBA71	0	0	0	0	0	0	0	0	0	0	0	0	0	0	0
UBA480	0	0	0	0	0	0	0	0	0	0	0	0	0	0	0
UBA537	0	0	0	0	0	0	0	0	0	0	0	0	0	0	0
MpT1	0	0	0	0	0	0	0	0	0	0	0	0	0	0	0
UBA328	0	0	0	0	0	0	0	0	0	0	0	0	0	0	0
UBA593	0	0	0	0	0	0	0	0	0	0	0	0	0	0	0
BRNA1	0	0	0	0	0	0	0	0	0	0	0	0	0	0	0
ISO4-H5	0	0	0	0	0	0	0	0	0	0	0	0	0	0	0
1R26	0	0	0	0	0	0	0	0	0	0	0	0	0	0	0
Mx1201	0	0	0	0	0	0	0	0	0	0	0	0	0	0	0
UBA78	0	0	0	0	0	0	0	0	0	0	0	0	0	0	0
The reference locus represents the gene order surrounding the coxA gene within the proposed type strain of the Lutacidiplasmatales, Ca. Lutacidiplasma sylvanus AcS3-62.
Numbers indicate the copy number of the gene family within each genome

[truncated: 17 more sheets: Data 10, Data 11, Data 12, Data 13, Data 14, Data 15, Data 16, Data 17, Data 18, Data 19, Data 20, Data 21, Data 22, Data 23, Data 24, Data 25, Data 26]
