# Supplementary material for: Recovery of Lutacidiplasmatales archaeal order genomes suggests convergent evolution in Thermoplasmatota
Source: Nat Commun. 2022 Jul 15;13:4110. doi: 10.1038/s41467-022-31847-7 (PMC9287336; doi:10.1038/s41467-022-31847-7)
Supplement: Supplementary file 6 — Source Data [file 41467_2022_31847_MOESM6_ESM.xlsx]

## Sheet: Figure 2
Leaf name	Optimal Growth Temperature (tome)	GC%	Environment source	Completeness	Genome type	Proteome Novelty (vs arCOG)
Archaeoglobus-fulgidus-DSM4304	79.89	48.58	Hot spring	100	Isolate	11.1598
Archaeoglobus-veneficus-SNP6	76.18	47.05	Hot spring	99.35	Isolate	10.1632
Ferroglobus-placidus-DSM10642	84.1	44.14	Hot spring	100	Isolate	11.1972
Geoglobus-ahangari-234	84.12	53.11	Hot spring	100	Isolate	17.7515
JdFR-45	74.33	57.59	Sediment	91.61	MAG	42.4772
MAR08-339	71.79	44.13	Hot spring	100	Isolate	6.94172
T469	71.82	39.16	Hot spring	100	Isolate	6.3185
ARK-15	67.87	41.01	Hot spring	98.39	MAG	34.4343
I-plasma	48.02	44.3	Acid streamer	97.13	MAG	44.6931
DSM9789	54.17	35.98	Soil	99.59	Isolate	8.67638
VT	53.54	33.98	Bioreactor	98.37	MAG	23.4349
UBA567	47.6	37.08	Acid streamer	89.07	MAG	23.1103
Fac-Y	46.35	36.49	Bioreactor	98.47	Isolate	10.4075
fer1	45.85	36.47	Acid streamer	98.74	Isolate	9.26402
GSS1	60.59	39.92	Hot spring	97.97	Isolate	12.9743
DSM1728	55.92	45.99	Other	97.52	Isolate	9.45083
Kam2015	55.82	43.97	Soil	99.55	Isolate	19.8653
JCM13583	56.58	56.43	Soil	79.61	Isolate	56.1066
UBA582	40.22	41.26	Acid streamer	63.79	MAG	48.3568
E-plasma	39.83	34.47	Acid streamer	94.72	MAG	41.1176
JCM30642	41.39	37.3	Acid streamer	96.33	Isolate	42.0082
B-DKE	41.51	60.48	Other	98.61	Enrichment	39.9405
CSIRO1	43.32	46.42	Soil	97.94	MAG	40.1926
UBA447	41.04	42.64	Acid streamer	96.46	MAG	38.7479
UBA509	42.51	46.48	Acid streamer	98.79	MAG	35.7445
ex4484-36	65.19	54.25	Hot spring	53.88	MAG	59.8282
ex4484-6	39.02	53.84	Hot spring	68.48	MAG	61.811
JdFR-43	66.77	37.88	Hot spring	78.48	MAG	48.7542
HGW-Thermoplasmata-1	35.26	53.69	Other	93.8	MAG	49.2852
M9B2D	37.17	42.33	Sediment	89.34	MAG	63.9881
SM1-50	38.07	39.01	Sediment	94.74	MAG	59.358
ex4572-165	31.29	32.07	Hot spring	70.13	MAG	54.9249
M9B1D	40.67	31.44	Sediment	81.55	MAG	61.2176
SG8-52-3	42.35	30.37	Sediment	85.2	MAG	33.0716
SW-10-69-26	40	69.28	Soil	95.16	MAG	67.9463
EAC30	31	38.54	Marine	77.33	MAG	69.6429
RS406	30.09	39.94	Marine	80.93	MAG	72.7059
SAT1329	36.09	54.87	Marine	77.06	MAG	72.1408
RS604	31.88	41.44	Marine	75.6	MAG	70.6339
SP303	30.59	42.75	Marine	73.2	MAG	68.0625
RS476	32.84	39.56	Marine	68.69	MAG	70.7413
UBA501	35.05	48.43	Marine	71.6	MAG	70.9784
SAT218	33.41	39.77	Marine	67.27	MAG	70.4783
ARS91	31.42	49.87	Marine	66.4	MAG	67.7336
UBA105	34.02	45.47	Marine	73.28	MAG	68.6207
UBA260	29.11	38.39	Marine	73.26	MAG	71.6854
UBA130	34.46	47.71	Marine	80.13	MAG	65.9266
MED743	26.63	40.84	Marine	82.93	MAG	70.1906
SAL16	35.93	59.19	Sediment	95.2	MAG	61.1041
SubAcS15-131	36.81	65.2	Subsurface soil	60.33	MAG	64.467
RBG-16-67-27	40.83	67.99	Sediment	77.47	MAG	56.0782
RBG-19FT-COMBO-69-17	42.42	69.31	Sediment	96.67	MAG	56.6909
SG8-5	37.37	55.51	Sediment	72.24	MAG	69.5629
UBA147	30.54	53.98	Other	89.6	MAG	49.8144
UBA280	30.17	54.75	Other	76.8	MAG	52.9097
RBG-13-57-23	40.33	57.05	Sediment	83.8	MAG	45.728
RBG-19FT-COMBO-56-21	38.9	56.4	Sediment	92.8	MAG	46.1756
UBA472	36.48	57.94	Other	98.39	MAG	38.4205
fen-33	35.19	53.65	Soil	94.23	MAG	42.7294
fen-65	36.27	54.03	Soil	89.71	MAG	43.1806
Issoire-Mx1	32.58	41.26	Host-associated	98.79	Enrichment	7.82937
B10	37.87	44.47	Host-associated	98.39	Isolate	37.037
UBA6	40.56	62.74	Other	97.31	MAG	40.8524
UBA345	37.78	60.75	Soil	95.04	MAG	38.6148
DTU008	40.7	58.82	Bioreactor	98.06	MAG	31.636
RumEn-M1	40.44	62.09	Host-associated	96.61	MAG	43.3374
UBA386	40.18	62.04	Soil	84.72	MAG	53.5507
UBA381	33.06	54.26	Soil	97.18	MAG	26.1772
RumEn-M2	34.19	54.6	Host-associated	94.09	MAG	33.5349
UBA367	33.76	53.09	Soil	61.16	MAG	37.8563
UBA404	32.96	47.02	Soil	93.15	MAG	25.9967
UBA421	32.98	55.49	Soil	97.18	MAG	26.289
UBA370	33.26	55.22	Soil	97.98	MAG	26.8293
UBA72	33.83	54.94	Bioreactor	93.15	MAG	23.2085
ISO4-G1	32.92	55.53	Host-associated	96.37	MAG	33.2254
UBA113	33.45	51.15	Host-associated	81.94	MAG	36.1181
UBA71	36.67	59.37	Soil	97.98	MAG	31.4572
UBA480	36.47	58.13	Host-associated	89.8	MAG	32.1831
UBA537	36.06	58.97	Host-associated	82.12	MAG	40.8433
MpT1	27.74	49.21	Host-associated	97.85	Isolate	29.3785
UBA328	32.4	51.54	Soil	98.69	MAG	29.751
UBA593	33.43	58.13	Soil	96.37	MAG	25.153
ISO4-H5	32.85	54	Host-associated	97.18	MAG	31.7711
BRNA1	34.95	58.3	Host-associated	97.98	Isolate	8.57713
1R26	34.04	60.39	Host-associated	93.73	Enrichment	31.9922
Mx1201	35.05	55.59	Host-associated	98.39	Isolate	8.55746
UBA78	36.34	60.12	Bioreactor	88.38	MAG	14.3646
SubAcS15-31	35.78	65.5	Subsurface soil	96	MAG	62.1115
SubAcS15-47	36.17	65.3	Subsurface soil	55.76	MAG	70.1923
AcS11-62	32.43	67.1	Surface soil	94.73	MAG	64.6185
AcS5-34	36.87	68.2	Surface soil	91.74	MAG	65.194
SubAcS15-67	37.27	68.4	Subsurface soil	93.2	MAG	62.3237
AcS10-2	40.33	69.6	Surface soil	48.44	MAG	68.8866
SubAcS10-31	36.7	68.7	Subsurface soil	94.4	MAG	63.3314
SubAcS13-24	37.23	69	Subsurface soil	93.6	MAG	60.1679
TMEG-bg1	39.8	67.3	Subsurface soil	97.54	MAG	58.3001
UBA184	39.41	67.84	Soil	91.8	MAG	60.1524
AcS1-36	40.29	68.7	Surface soil	96.14	MAG	55.7308
SubAcS13-64	35.18	67.6	Subsurface soil	92.66	MAG	61.018
AcS1-45	33.7	66.5	Surface soil	83.17	MAG	65.7797
AcS1-67	34.62	67	Surface soil	84.16	MAG	61.8497
AcS5-77	36.31	69.2	Surface soil	73.7	MAG	68.7919
AcS5-86	35.84	70	Surface soil	45.78	MAG	75.942
AcS14-35	36.34	70.4	Surface soil	54.82	MAG	66.6667
SubAcS14-22	34.23	70.3	Subsurface soil	51.4	MAG	75.0147
AcS4-93	33.54	68.1	Surface soil	93.97	MAG	66.7447
SubAcS15-120	35.39	68.6	Subsurface soil	92.35	MAG	65.3104
AcS5-107	35.21	68	Surface soil	97.86	MAG	65.6823
SubAcS13-35	36.47	69.1	Subsurface soil	64.54	MAG	63.5791
SubAcS9-61	34.4	68.5	Subsurface soil	88.66	MAG	66.0592
AcS5-109	32.52	67	Surface soil	57.55	MAG	75.0963
AcS5-116	32.79	68.4	Surface soil	97.68	MAG	63.4814
SubAcS15-25	37.78	68.3	Subsurface soil	88.04	MAG	58.75
SubAcS10-22	36.46	67.5	Subsurface soil	94.66	MAG	54.6742
SubAcS11-52	36.35	67.5	Subsurface soil	89.06	MAG	54.0984
AcS5-58	34.61	69	Surface soil	97.2	MAG	64.798
AcS4-16	36.09	69.7	Surface soil	76.55	MAG	68.5512
AcS11-139	37.32	71.1	Surface soil	57.6	MAG	75.0583
AcS3-62	34.5	69.5	Surface soil	97.06	MAG	62.752
AcS1-3	34.39	67.7	Surface soil	59.42	MAG	63.8345
AcS2-54	36.08	70.7	Surface soil	55.21	MAG	63.594
AcS3-69	35.53	69.4	Surface soil	54.41	MAG	73.7692
AcS13-54	34.52	69.4	Surface soil	92.58	MAG	62.3812
AcS4-12	39.62	69.1	Surface soil	45.48	MAG	65.3304

## Sheet: Figure 3
Branch	Duplications	Transfers	Losses	Originations
100	-0.400376	-0.484354	-0.43204	-0.628086
101	-1.23738	-0.463163	-0.434583	-0.615616
102	-0.448918	0.403963	1.32627	-0.549742
103	-0.38011	0.484614	0.619863	-0.562967
104	-0.515369	-0.270037	-0.0254937	-0.606044
105	-0.532807	0.0350214	0.341999	-0.333603
106	0.29854	1.06422	-0.702871	-0.474421
107	0.65436	1.5097	2.03327	-0.534753
108	0.684522	-0.149411	-0.449547	-0.547349
109	-0.0860287	-0.0978691	0.302422	-0.59836
110	-1.05216	-0.795622	-0.695763	-0.652521
111	0.298068	1.72526	3.95924	-0.554276
112	-0.626121	-1.07188	-0.939212	-0.65504
113	0.80847	1.12912	-0.856018	-0.482608
114	-0.512541	0.692565	1.08993	-0.520772
115	-0.0883851	-0.612897	0.36594	-0.624685
116	0.217007	-0.138932	0.505096	-0.582742
117	-0.926329	-0.19777	-0.602469	-0.546341
118	-1.09034	0.705839	0.301449	-0.607807
119	-0.837728	-0.893271	-0.333733	-0.666502
120	0.180247	-0.578821	-0.562368	-0.598109
121	2.00836	2.68158	0.885457	-0.399604
122	-0.963561	-0.357285	-0.0981393	-0.642571
123	0.194857	0.0766273	-0.280988	-0.640303
124	1.52199	-0.861368	-0.742972	-0.660204
125	1.92777	-0.574319	-0.402563	-0.659575
126	-1.62854	-1.12055	-0.980136	-0.69522
127	-1.20627	-1.11248	-0.989713	-0.692323
128	-0.426296	-0.291849	-0.712747	-0.513593
129	-0.907007	0.453875	3.35182	-0.625441
130	-0.274543	0.556881	0.96723	-0.42744
131	-0.114777	-0.439721	0.122341	-0.595589
132	0.319747	-0.283854	-0.317049	-0.506665
133	-0.719435	0.369576	-0.532666	-0.585765
134	-1.07478	-1.06047	-1.08435	-0.689426
135	-0.377754	-0.993793	-1.00348	-0.521276
136	-0.35419	0.59577	1.73865	-0.605036
137	-0.0751892	-0.530539	0.0256051	-0.610578
138	1.38108	-0.615071	-0.36306	-0.489661
139	-0.681733	-0.528055	-0.394183	-0.500368
140	0.228318	-0.195596	-0.305677	-0.191526
141	1.77837	1.65369	0.283344	-0.465856
142	2.29584	-0.740898	-0.0304315	-0.57191
143	-0.828773	-0.112152	0.00323538	-0.502005
144	-1.09788	-0.307296	0.91067	-0.606799
145	2.31988	3.16346	-1.15296	4.6959
146	-0.631776	-0.715437	0.0817914	-0.175026
147	0.109083	-0.240385	0.21182	-0.260297
148	-0.563911	1.31564	0.123538	-0.413333
149	0.659072	-0.778157	-0.668082	-0.582616
150	-0.362673	-0.670649	-0.516581	-0.0811895
151	-0.815578	-1.00839	-0.616684	-0.578837
152	-1.24162	-0.488313	0.21399	-0.603147
153	-0.916904	-0.9289	-0.527205	-0.239767
154	-0.565797	-0.190008	1.78683	-0.432982
155	3.41656	1.50318	1.77606	-0.278309
156	-0.614339	-0.835209	0.0206673	0.0087423
157	-0.704826	-0.377855	0.182717	-0.419379
158	0.30231	0.102165	1.60877	0.364817
159	1.43151	-0.268174	-0.451866	0.721143
160	2.12241	0.878317	0.798147	-0.491551
161	-1.07808	0.664388	1.48458	-0.52178
162	0.468673	-0.680429	-0.791377	0.111144
163	-1.27602	0.0194192	-0.625662	-0.297454
164	0.287229	-0.781106	-0.666211	-0.0413878
165	0.0883467	-0.117973	-0.415206	0.364187
166	-0.239196	-0.951023	-0.250314	-0.0538573
167	-0.42394	-0.81006	-1.09094	0.0477883
168	-0.803795	-0.0893306	-0.180586	-0.112552
169	0.115681	1.0806	-0.370392	-0.15374
170	0.661429	-0.679265	-0.720378	0.683231
171	-0.175573	-0.507641	-0.0768918	-0.19669
172	-0.0294745	-0.631527	1.1429	4.23692
173	2.28359	0.278447	-0.372038	0.920782
174	-0.634133	-0.826283	-1.05697	0.40147
175	-0.0596368	0.136785	-0.454409	0.190999
176	0.871622	-0.523786	-0.979762	1.04397
177	0.0119985	-0.312729	-0.464435	-0.441673
178	0.690177	5.15107	2.7197	0.299824
179	-0.327798	-0.673055	-0.59005	0.362298
180	-0.39095	-0.599391	-1.10298	1.86897
181	-1.21334	-0.0995768	-0.215524	-0.0809376
182	0.0586557	-0.491806	-0.463537	2.61651
183	-0.896638	-0.899404	-0.669204	-0.46573
184	1.33112	0.607568	-0.521968	1.43858
185	1.3594	1.06787	0.377237	4.13238
186	1.11763	2.04941	0.346413	1.09435
187	-0.115248	-0.823411	-0.576209	0.20095
188	-0.887213	1.14456	-0.676012	0.55249
189	0.370175	-0.74214	-0.77402	0.520749
190	-0.356075	-0.397727	1.67379	1.12155
191	1.51728	1.6946	2.60464	0.670258
192	1.14497	0.0469754	-0.11183	-0.0104028
193	-0.627535	-0.354025	-0.468176	-0.0740101
194	1.16288	-0.0259902	-0.266922	1.04863
195	-0.88627	0.22186	-0.977218	0.644689
196	-1.2223	-0.235572	-1.06737	0.623025
197	-1.17328	-0.630595	-1.08518	1.36137
1st quartile	-0.72	-0.67	-0.67	-0.58
3rd quartile	0.47	0.4	0.3	0.2
Lower whisker	-1.63	-1.12	-1.15	-0.7
Median	-0.26	-0.28	-0.35	-0.43
Nr. of data points	98	98	98	98
Upper whisker	2.12	1.73	1.74	1.36

## Sheet: Supp Figure 25
Posterior probability	Total gene families	Gene families with predicted origination branches	% of gene families with predicted origination branches
0.5	6050	4256	70.3471
0.6	6050	3631	60.0165
0.7	6050	3003	49.6364
0.8	6050	2223	36.7438
0.9	6050	1495	24.7107
1	6050	571	9.43802
